# Supplementary material for: The emotional canvas of human screams: patterns and acoustic cues in the perceptual categorization of a basic call type
Source: PeerJ. 2021 Mar 9;9:e10990. doi: 10.7717/peerj.10990 (PMC7953872; doi:10.7717/peerj.10990)
Supplement: Supplemental Information 1 — Participants’ ratings on every emotion prompt to every stimulus. [file peerj-09-10990-s001.xlsx]

## Sheet: Data for PeerJ
Subject	Session	SessionDate	SessionTime	Trial	Emotion	Rating	Scream	EndofScream_Time	Duration	Actual_RT	Stimulus.RT	Stimulus.RTTime	watch_movies	enjoy_scary_movies	watch_scary_movies	TV_with_screams	know_about_movies_actors	know_video_gmes	play_action_vid_gmes	confid_about_scrms_expt	diff_making_choice_expt	reading_emotions	handedness	CambridgeBehaviorScale	alexithymia	CAM_face	CAM_voice	CAM_Total	CAM_concepts	diff_rating_computer	totalduration	screamduration	Sex	Age	NativeLanguage	Exp_Score
1	1	2011-10-28	14:42:29	119	AGGRESSIVE or ANGRY	5	Fear_1	1076	836	180	1256	553308	5	4	3	2	3	1	1	3	2	4		45		#NULL!	#NULL!	#NULL!	#NULL!	#NULL!	01.124	00.874	Female	19	Korean	19
1	1	2011-10-28	14:42:29	62	ANNOYED or FRUSTRATED	4	Fear_1	1076	836	1343	2419	313673	5	4	3	2	3	1	1	3	2	4		45		#NULL!	#NULL!	#NULL!	#NULL!	#NULL!	01.124	00.874	Female	19	Korean	19
1	1	2011-10-28	14:42:29	176	EXCITED and HAPPY	3	Fear_1	1076	836	1013	2089	783502	5	4	3	2	3	1	1	3	2	4		45		#NULL!	#NULL!	#NULL!	#NULL!	#NULL!	01.124	00.874	Female	19	Korean	19
1	1	2011-10-28	14:42:29	69	FRIGHTENED	5	Fear_1	1076	836	492	1568	342894	5	4	3	2	3	1	1	3	2	4		45		#NULL!	#NULL!	#NULL!	#NULL!	#NULL!	01.124	00.874	Female	19	Korean	19
1	1	2011-10-28	14:42:29	32	IN GREAT PAIN	4	Fear_1	1076	836	732	1808	182301	5	4	3	2	3	1	1	3	2	4		45		#NULL!	#NULL!	#NULL!	#NULL!	#NULL!	01.124	00.874	Female	19	Korean	19
1	1	2011-10-28	14:42:29	97	SURPRISED or STARTLED	4	Fear_1	1076	836	664	1740	459383	5	4	3	2	3	1	1	3	2	4		45		#NULL!	#NULL!	#NULL!	#NULL!	#NULL!	01.124	00.874	Female	19	Korean	19
1	1	2011-10-28	14:42:29	113	AGGRESSIVE or ANGRY	4	Frustration_1	338	338	1869	2207	529380	5	4	3	2	3	1	1	3	2	4		45		#NULL!	#NULL!	#NULL!	#NULL!	#NULL!	00.338	00.338	Female	19	Korean	19
1	1	2011-10-28	14:42:29	54	ANNOYED or FRUSTRATED	2	Frustration_1	338	338	897	1235	279160	5	4	3	2	3	1	1	3	2	4		45		#NULL!	#NULL!	#NULL!	#NULL!	#NULL!	00.338	00.338	Female	19	Korean	19
1	1	2011-10-28	14:42:29	83	EXCITED and HAPPY	4	Frustration_1	338	338	800	1138	397484	5	4	3	2	3	1	1	3	2	4		45		#NULL!	#NULL!	#NULL!	#NULL!	#NULL!	00.338	00.338	Female	19	Korean	19
1	1	2011-10-28	14:42:29	27	FRIGHTENED	3	Frustration_1	338	338	1924	2262	161599	5	4	3	2	3	1	1	3	2	4		45		#NULL!	#NULL!	#NULL!	#NULL!	#NULL!	00.338	00.338	Female	19	Korean	19
1	1	2011-10-28	14:42:29	4	IN GREAT PAIN	2	Frustration_1	338	338	3251	3589	51051	5	4	3	2	3	1	1	3	2	4		45		#NULL!	#NULL!	#NULL!	#NULL!	#NULL!	00.338	00.338	Female	19	Korean	19
1	1	2011-10-28	14:42:29	120	SURPRISED or STARTLED	2	Frustration_1	338	338	1234	1572	557114	5	4	3	2	3	1	1	3	2	4		45		#NULL!	#NULL!	#NULL!	#NULL!	#NULL!	00.338	00.338	Female	19	Korean	19
1	1	2011-10-28	14:42:29	19	AGGRESSIVE or ANGRY	3	Pain_1	1436	1436	806	2242	127716	5	4	3	2	3	1	1	3	2	4		45		#NULL!	#NULL!	#NULL!	#NULL!	#NULL!	01.436	01.436	Female	19	Korean	19
1	1	2011-10-28	14:42:29	52	ANNOYED or FRUSTRATED	4	Pain_1	1436	1436	1340	2776	269447	5	4	3	2	3	1	1	3	2	4		45		#NULL!	#NULL!	#NULL!	#NULL!	#NULL!	01.436	01.436	Female	19	Korean	19
1	1	2011-10-28	14:42:29	23	EXCITED and HAPPY	2	Pain_1	1436	1436	1268	2704	144525	5	4	3	2	3	1	1	3	2	4		45		#NULL!	#NULL!	#NULL!	#NULL!	#NULL!	01.436	01.436	Female	19	Korean	19
1	1	2011-10-28	14:42:29	106	FRIGHTENED	5	Pain_1	1436	1436	819	2255	498871	5	4	3	2	3	1	1	3	2	4		45		#NULL!	#NULL!	#NULL!	#NULL!	#NULL!	01.436	01.436	Female	19	Korean	19
1	1	2011-10-28	14:42:29	150	IN GREAT PAIN	2	Pain_1	1436	1436	-267	1169	684182	5	4	3	2	3	1	1	3	2	4		45		#NULL!	#NULL!	#NULL!	#NULL!	#NULL!	01.436	01.436	Female	19	Korean	19
1	1	2011-10-28	14:42:29	85	SURPRISED or STARTLED	1	Pain_1	1436	1436	981	2417	406093	5	4	3	2	3	1	1	3	2	4		45		#NULL!	#NULL!	#NULL!	#NULL!	#NULL!	01.436	01.436	Female	19	Korean	19
1	1	2011-10-28	14:42:29	157	AGGRESSIVE or ANGRY	1	Surprise_1	466	421	642	1108	708550	5	4	3	2	3	1	1	3	2	4		45		#NULL!	#NULL!	#NULL!	#NULL!	#NULL!	00.539	00.409	Female	19	Korean	19
1	1	2011-10-28	14:42:29	41	ANNOYED or FRUSTRATED	1	Surprise_1	466	421	865	1331	222584	5	4	3	2	3	1	1	3	2	4		45		#NULL!	#NULL!	#NULL!	#NULL!	#NULL!	00.539	00.409	Female	19	Korean	19
1	1	2011-10-28	14:42:29	131	EXCITED and HAPPY	3	Surprise_1	466	421	1500	1966	604746	5	4	3	2	3	1	1	3	2	4		45		#NULL!	#NULL!	#NULL!	#NULL!	#NULL!	00.539	00.409	Female	19	Korean	19
1	1	2011-10-28	14:42:29	73	FRIGHTENED	1	Surprise_1	466	421	766	1232	356985	5	4	3	2	3	1	1	3	2	4		45		#NULL!	#NULL!	#NULL!	#NULL!	#NULL!	00.539	00.409	Female	19	Korean	19
1	1	2011-10-28	14:42:29	175	IN GREAT PAIN	1	Surprise_1	466	421	458	924	779115	5	4	3	2	3	1	1	3	2	4		45		#NULL!	#NULL!	#NULL!	#NULL!	#NULL!	00.539	00.409	Female	19	Korean	19
1	1	2011-10-28	14:42:29	63	SURPRISED or STARTLED	2	Surprise_1	466	421	1539	2005	317935	5	4	3	2	3	1	1	3	2	4		45		#NULL!	#NULL!	#NULL!	#NULL!	#NULL!	00.539	00.409	Female	19	Korean	19
1	1	2011-10-28	14:42:29	2	AGGRESSIVE or ANGRY	2	Pain_2	691	672	2814	3505	38594	5	4	3	2	3	1	1	3	2	4		45		#NULL!	#NULL!	#NULL!	#NULL!	#NULL!	00.706	00.706	Female	19	Korean	19
1	1	2011-10-28	14:42:29	109	ANNOYED or FRUSTRATED	4	Pain_2	691	672	814	1505	512715	5	4	3	2	3	1	1	3	2	4		45		#NULL!	#NULL!	#NULL!	#NULL!	#NULL!	00.706	00.706	Female	19	Korean	19
1	1	2011-10-28	14:42:29	133	EXCITED and HAPPY	3	Pain_2	691	672	1372	2063	613025	5	4	3	2	3	1	1	3	2	4		45		#NULL!	#NULL!	#NULL!	#NULL!	#NULL!	00.706	00.706	Female	19	Korean	19
1	1	2011-10-28	14:42:29	102	FRIGHTENED	2	Pain_2	691	672	1704	2395	481645	5	4	3	2	3	1	1	3	2	4		45		#NULL!	#NULL!	#NULL!	#NULL!	#NULL!	00.706	00.706	Female	19	Korean	19
1	1	2011-10-28	14:42:29	13	IN GREAT PAIN	2	Pain_2	691	672	1276	1967	99439	5	4	3	2	3	1	1	3	2	4		45		#NULL!	#NULL!	#NULL!	#NULL!	#NULL!	00.706	00.706	Female	19	Korean	19
1	1	2011-10-28	14:42:29	104	SURPRISED or STARTLED	2	Pain_2	691	672	1464	2155	490172	5	4	3	2	3	1	1	3	2	4		45		#NULL!	#NULL!	#NULL!	#NULL!	#NULL!	00.706	00.706	Female	19	Korean	19
1	1	2011-10-28	14:42:29	100	AGGRESSIVE or ANGRY	1	Surprise_2	281	281	1293	1574	472943	5	4	3	2	3	1	1	3	2	4		45		#NULL!	#NULL!	#NULL!	#NULL!	#NULL!	00.311	00.311	Female	19	Korean	19
1	1	2011-10-28	14:42:29	129	ANNOYED or FRUSTRATED	4	Surprise_2	281	281	1501	1782	595412	5	4	3	2	3	1	1	3	2	4		45		#NULL!	#NULL!	#NULL!	#NULL!	#NULL!	00.311	00.311	Female	19	Korean	19
1	1	2011-10-28	14:42:29	111	EXCITED and HAPPY	3	Surprise_2	281	281	1446	1727	520467	5	4	3	2	3	1	1	3	2	4		45		#NULL!	#NULL!	#NULL!	#NULL!	#NULL!	00.311	00.311	Female	19	Korean	19
1	1	2011-10-28	14:42:29	65	FRIGHTENED	1	Surprise_2	281	281	1297	1578	325489	5	4	3	2	3	1	1	3	2	4		45		#NULL!	#NULL!	#NULL!	#NULL!	#NULL!	00.311	00.311	Female	19	Korean	19
1	1	2011-10-28	14:42:29	21	IN GREAT PAIN	1	Surprise_2	281	281	983	1264	135037	5	4	3	2	3	1	1	3	2	4		45		#NULL!	#NULL!	#NULL!	#NULL!	#NULL!	00.311	00.311	Female	19	Korean	19
1	1	2011-10-28	14:42:29	110	SURPRISED or STARTLED	3	Surprise_2	281	281	1153	1434	516401	5	4	3	2	3	1	1	3	2	4		45		#NULL!	#NULL!	#NULL!	#NULL!	#NULL!	00.311	00.311	Female	19	Korean	19
1	1	2011-10-28	14:42:29	170	AGGRESSIVE or ANGRY	4	Pain_3	1787	1787	-230	1557	759126	5	4	3	2	3	1	1	3	2	4		45		#NULL!	#NULL!	#NULL!	#NULL!	#NULL!	02.093	01.876	Female	19	Korean	19
1	1	2011-10-28	14:42:29	117	ANNOYED or FRUSTRATED	5	Pain_3	1787	1787	-831	956	545863	5	4	3	2	3	1	1	3	2	4		45		#NULL!	#NULL!	#NULL!	#NULL!	#NULL!	02.093	01.876	Female	19	Korean	19
1	1	2011-10-28	14:42:29	37	EXCITED and HAPPY	2	Pain_3	1787	1787	1654	3441	205675	5	4	3	2	3	1	1	3	2	4		45		#NULL!	#NULL!	#NULL!	#NULL!	#NULL!	02.093	01.876	Female	19	Korean	19
1	1	2011-10-28	14:42:29	125	FRIGHTENED	3	Pain_3	1787	1787	1010	2797	579028	5	4	3	2	3	1	1	3	2	4		45		#NULL!	#NULL!	#NULL!	#NULL!	#NULL!	02.093	01.876	Female	19	Korean	19
1	1	2011-10-28	14:42:29	61	IN GREAT PAIN	5	Pain_3	1787	1787	-77	1710	309023	5	4	3	2	3	1	1	3	2	4		45		#NULL!	#NULL!	#NULL!	#NULL!	#NULL!	02.093	01.876	Female	19	Korean	19
1	1	2011-10-28	14:42:29	155	SURPRISED or STARTLED	1	Pain_3	1787	1787	-802	985	701598	5	4	3	2	3	1	1	3	2	4		45		#NULL!	#NULL!	#NULL!	#NULL!	#NULL!	02.093	01.876	Female	19	Korean	19
1	1	2011-10-28	14:42:29	158	AGGRESSIVE or ANGRY	4	Fear_2	1982	1882	-378	1604	712486	5	4	3	2	3	1	1	3	2	4		45		#NULL!	#NULL!	#NULL!	#NULL!	#NULL!	02.024	01.913	Female	19	Korean	19
1	1	2011-10-28	14:42:29	49	ANNOYED or FRUSTRATED	5	Fear_2	1982	1882	380	2362	256326	5	4	3	2	3	1	1	3	2	4		45		#NULL!	#NULL!	#NULL!	#NULL!	#NULL!	02.024	01.913	Female	19	Korean	19
1	1	2011-10-28	14:42:29	174	EXCITED and HAPPY	3	Fear_2	1982	1882	-889	1093	775944	5	4	3	2	3	1	1	3	2	4		45		#NULL!	#NULL!	#NULL!	#NULL!	#NULL!	02.024	01.913	Female	19	Korean	19
1	1	2011-10-28	14:42:29	88	FRIGHTENED	5	Fear_2	1982	1882	-171	1811	419597	5	4	3	2	3	1	1	3	2	4		45		#NULL!	#NULL!	#NULL!	#NULL!	#NULL!	02.024	01.913	Female	19	Korean	19
1	1	2011-10-28	14:42:29	169	IN GREAT PAIN	2	Fear_2	1982	1882	-587	1395	755340	5	4	3	2	3	1	1	3	2	4		45		#NULL!	#NULL!	#NULL!	#NULL!	#NULL!	02.024	01.913	Female	19	Korean	19
1	1	2011-10-28	14:42:29	134	SURPRISED or STARTLED	2	Fear_2	1982	1882	-434	1548	616835	5	4	3	2	3	1	1	3	2	4		45		#NULL!	#NULL!	#NULL!	#NULL!	#NULL!	02.024	01.913	Female	19	Korean	19
1	1	2011-10-28	14:42:29	51	AGGRESSIVE or ANGRY	3	Fear_3	540	391	1041	1581	264361	5	4	3	2	3	1	1	3	2	4		45		#NULL!	#NULL!	#NULL!	#NULL!	#NULL!	00.540	00.400	Female	19	Korean	19
1	1	2011-10-28	14:42:29	171	ANNOYED or FRUSTRATED	4	Fear_3	540	391	1679	2219	763595	5	4	3	2	3	1	1	3	2	4		45		#NULL!	#NULL!	#NULL!	#NULL!	#NULL!	00.540	00.400	Female	19	Korean	19
1	1	2011-10-28	14:42:29	25	EXCITED and HAPPY	3	Fear_3	540	391	1663	2203	153108	5	4	3	2	3	1	1	3	2	4		45		#NULL!	#NULL!	#NULL!	#NULL!	#NULL!	00.540	00.400	Female	19	Korean	19
1	1	2011-10-28	14:42:29	68	FRIGHTENED	4	Fear_3	540	391	2537	3077	339027	5	4	3	2	3	1	1	3	2	4		45		#NULL!	#NULL!	#NULL!	#NULL!	#NULL!	00.540	00.400	Female	19	Korean	19
1	1	2011-10-28	14:42:29	71	IN GREAT PAIN	1	Fear_3	540	391	730	1270	349911	5	4	3	2	3	1	1	3	2	4		45		#NULL!	#NULL!	#NULL!	#NULL!	#NULL!	00.540	00.400	Female	19	Korean	19
1	1	2011-10-28	14:42:29	3	SURPRISED or STARTLED	4	Fear_3	540	391	3805	4345	45195	5	4	3	2	3	1	1	3	2	4		45		#NULL!	#NULL!	#NULL!	#NULL!	#NULL!	00.540	00.400	Female	19	Korean	19
1	1	2011-10-28	14:42:29	66	AGGRESSIVE or ANGRY	5	Fear_4	1080	572	830	1910	329644	5	4	3	2	3	1	1	3	2	4		45		#NULL!	#NULL!	#NULL!	#NULL!	#NULL!	01.089	00.700	Female	19	Korean	19
1	1	2011-10-28	14:42:29	103	ANNOYED or FRUSTRATED	4	Fear_4	1080	572	754	1834	485776	5	4	3	2	3	1	1	3	2	4		45		#NULL!	#NULL!	#NULL!	#NULL!	#NULL!	01.089	00.700	Female	19	Korean	19
1	1	2011-10-28	14:42:29	93	EXCITED and HAPPY	3	Fear_4	1080	572	3066	4146	443188	5	4	3	2	3	1	1	3	2	4		45		#NULL!	#NULL!	#NULL!	#NULL!	#NULL!	01.089	00.700	Female	19	Korean	19
1	1	2011-10-28	14:42:29	58	FRIGHTENED	4	Fear_4	1080	572	507	1587	296276	5	4	3	2	3	1	1	3	2	4		45		#NULL!	#NULL!	#NULL!	#NULL!	#NULL!	01.089	00.700	Female	19	Korean	19
1	1	2011-10-28	14:42:29	98	IN GREAT PAIN	3	Fear_4	1080	572	1865	2945	464562	5	4	3	2	3	1	1	3	2	4		45		#NULL!	#NULL!	#NULL!	#NULL!	#NULL!	01.089	00.700	Female	19	Korean	19
1	1	2011-10-28	14:42:29	99	SURPRISED or STARTLED	2	Fear_4	1080	572	1197	2277	469121	5	4	3	2	3	1	1	3	2	4		45		#NULL!	#NULL!	#NULL!	#NULL!	#NULL!	01.089	00.700	Female	19	Korean	19
1	1	2011-10-28	14:42:29	180	AGGRESSIVE or ANGRY	4	Pain_4	2836	2786	-1272	1564	800894	5	4	3	2	3	1	1	3	2	4		45		#NULL!	#NULL!	#NULL!	#NULL!	#NULL!	03.109	02.740	Female	19	Korean	19
1	1	2011-10-28	14:42:29	159	ANNOYED or FRUSTRATED	4	Pain_4	2836	2786	-808	2028	716917	5	4	3	2	3	1	1	3	2	4		45		#NULL!	#NULL!	#NULL!	#NULL!	#NULL!	03.109	02.740	Female	19	Korean	19
1	1	2011-10-28	14:42:29	33	EXCITED and HAPPY	2	Pain_4	2836	2786	742	3578	188196	5	4	3	2	3	1	1	3	2	4		45		#NULL!	#NULL!	#NULL!	#NULL!	#NULL!	03.109	02.740	Female	19	Korean	19
1	1	2011-10-28	14:42:29	166	FRIGHTENED	4	Pain_4	2836	2786	-1058	1778	744436	5	4	3	2	3	1	1	3	2	4		45		#NULL!	#NULL!	#NULL!	#NULL!	#NULL!	03.109	02.740	Female	19	Korean	19
1	1	2011-10-28	14:42:29	57	IN GREAT PAIN	3	Pain_4	2836	2786	-124	2712	292442	5	4	3	2	3	1	1	3	2	4		45		#NULL!	#NULL!	#NULL!	#NULL!	#NULL!	03.109	02.740	Female	19	Korean	19
1	1	2011-10-28	14:42:29	173	SURPRISED or STARTLED	2	Pain_4	2836	2786	7	2843	772551	5	4	3	2	3	1	1	3	2	4		45		#NULL!	#NULL!	#NULL!	#NULL!	#NULL!	03.109	02.740	Female	19	Korean	19
1	1	2011-10-28	14:42:29	128	AGGRESSIVE or ANGRY	4	Happiness_1	930	728	953	1883	591355	5	4	3	2	3	1	1	3	2	4		45		#NULL!	#NULL!	#NULL!	#NULL!	#NULL!	01.501	00.883	Female	19	Korean	19
1	1	2011-10-28	14:42:29	11	ANNOYED or FRUSTRATED	4	Happiness_1	930	728	1897	2827	90898	5	4	3	2	3	1	1	3	2	4		45		#NULL!	#NULL!	#NULL!	#NULL!	#NULL!	01.501	00.883	Female	19	Korean	19
1	1	2011-10-28	14:42:29	87	EXCITED and HAPPY	4	Happiness_1	930	728	959	1889	415550	5	4	3	2	3	1	1	3	2	4		45		#NULL!	#NULL!	#NULL!	#NULL!	#NULL!	01.501	00.883	Female	19	Korean	19
1	1	2011-10-28	14:42:29	141	FRIGHTENED	4	Happiness_1	930	728	994	1924	648920	5	4	3	2	3	1	1	3	2	4		45		#NULL!	#NULL!	#NULL!	#NULL!	#NULL!	01.501	00.883	Female	19	Korean	19
1	1	2011-10-28	14:42:29	126	IN GREAT PAIN	2	Happiness_1	930	728	616	1546	582886	5	4	3	2	3	1	1	3	2	4		45		#NULL!	#NULL!	#NULL!	#NULL!	#NULL!	01.501	00.883	Female	19	Korean	19
1	1	2011-10-28	14:42:29	123	SURPRISED or STARTLED	2	Happiness_1	930	728	817	1747	569278	5	4	3	2	3	1	1	3	2	4		45		#NULL!	#NULL!	#NULL!	#NULL!	#NULL!	01.501	00.883	Female	19	Korean	19
1	1	2011-10-28	14:42:29	42	AGGRESSIVE or ANGRY	2	Surprise_3	433	433	1137	1570	226413	5	4	3	2	3	1	1	3	2	4		45		#NULL!	#NULL!	#NULL!	#NULL!	#NULL!	00.489	00.423	Female	19	Korean	19
1	1	2011-10-28	14:42:29	76	ANNOYED or FRUSTRATED	4	Surprise_3	433	433	1683	2116	368973	5	4	3	2	3	1	1	3	2	4		45		#NULL!	#NULL!	#NULL!	#NULL!	#NULL!	00.489	00.423	Female	19	Korean	19
1	1	2011-10-28	14:42:29	172	EXCITED and HAPPY	2	Surprise_3	433	433	915	1348	767182	5	4	3	2	3	1	1	3	2	4		45		#NULL!	#NULL!	#NULL!	#NULL!	#NULL!	00.489	00.423	Female	19	Korean	19
1	1	2011-10-28	14:42:29	8	FRIGHTENED	4	Surprise_3	433	433	2128	2561	74468	5	4	3	2	3	1	1	3	2	4		45		#NULL!	#NULL!	#NULL!	#NULL!	#NULL!	00.489	00.423	Female	19	Korean	19
1	1	2011-10-28	14:42:29	15	IN GREAT PAIN	2	Surprise_3	433	433	1434	1867	108573	5	4	3	2	3	1	1	3	2	4		45		#NULL!	#NULL!	#NULL!	#NULL!	#NULL!	00.489	00.423	Female	19	Korean	19
1	1	2011-10-28	14:42:29	130	SURPRISED or STARTLED	3	Surprise_3	433	433	2436	2869	600540	5	4	3	2	3	1	1	3	2	4		45		#NULL!	#NULL!	#NULL!	#NULL!	#NULL!	00.489	00.423	Female	19	Korean	19
1	1	2011-10-28	14:42:29	165	AGGRESSIVE or ANGRY	1	Surprise_4	390	361	901	1291	740142	5	4	3	2	3	1	1	3	2	4		45		#NULL!	#NULL!	#NULL!	#NULL!	#NULL!	00.430	00.303	Female	19	Korean	19
1	1	2011-10-28	14:42:29	139	ANNOYED or FRUSTRATED	2	Surprise_4	390	361	2428	2818	638860	5	4	3	2	3	1	1	3	2	4		45		#NULL!	#NULL!	#NULL!	#NULL!	#NULL!	00.430	00.303	Female	19	Korean	19
1	1	2011-10-28	14:42:29	44	EXCITED and HAPPY	3	Surprise_4	390	361	1337	1727	234685	5	4	3	2	3	1	1	3	2	4		45		#NULL!	#NULL!	#NULL!	#NULL!	#NULL!	00.430	00.303	Female	19	Korean	19
1	1	2011-10-28	14:42:29	70	FRIGHTENED	1	Surprise_4	390	361	796	1186	346337	5	4	3	2	3	1	1	3	2	4		45		#NULL!	#NULL!	#NULL!	#NULL!	#NULL!	00.430	00.303	Female	19	Korean	19
1	1	2011-10-28	14:42:29	137	IN GREAT PAIN	1	Surprise_4	390	361	831	1221	629566	5	4	3	2	3	1	1	3	2	4		45		#NULL!	#NULL!	#NULL!	#NULL!	#NULL!	00.430	00.303	Female	19	Korean	19
1	1	2011-10-28	14:42:29	5	SURPRISED or STARTLED	1	Surprise_4	390	361	2607	2997	56303	5	4	3	2	3	1	1	3	2	4		45		#NULL!	#NULL!	#NULL!	#NULL!	#NULL!	00.430	00.303	Female	19	Korean	19
1	1	2011-10-28	14:42:29	22	AGGRESSIVE or ANGRY	4	Fear_5	3158	2840	-1099	2059	139505	5	4	3	2	3	1	1	3	2	4		45		#NULL!	#NULL!	#NULL!	#NULL!	#NULL!	03.219	02.822	Female	19	Korean	19
1	1	2011-10-28	14:42:29	118	ANNOYED or FRUSTRATED	5	Fear_5	3158	2840	-1740	1418	549764	5	4	3	2	3	1	1	3	2	4		45		#NULL!	#NULL!	#NULL!	#NULL!	#NULL!	03.219	02.822	Female	19	Korean	19
1	1	2011-10-28	14:42:29	6	EXCITED and HAPPY	2	Fear_5	3158	2840	1811	4969	63602	5	4	3	2	3	1	1	3	2	4		45		#NULL!	#NULL!	#NULL!	#NULL!	#NULL!	03.219	02.822	Female	19	Korean	19
1	1	2011-10-28	14:42:29	30	FRIGHTENED	5	Fear_5	3158	2840	-1258	1900	174412	5	4	3	2	3	1	1	3	2	4		45		#NULL!	#NULL!	#NULL!	#NULL!	#NULL!	03.219	02.822	Female	19	Korean	19
1	1	2011-10-28	14:42:29	17	IN GREAT PAIN	4	Fear_5	3158	2840	-117	3041	118079	5	4	3	2	3	1	1	3	2	4		45		#NULL!	#NULL!	#NULL!	#NULL!	#NULL!	03.219	02.822	Female	19	Korean	19
1	1	2011-10-28	14:42:29	43	SURPRISED or STARTLED	2	Fear_5	3158	2840	-1303	1855	230672	5	4	3	2	3	1	1	3	2	4		45		#NULL!	#NULL!	#NULL!	#NULL!	#NULL!	03.219	02.822	Female	19	Korean	19
1	1	2011-10-28	14:42:29	115	AGGRESSIVE or ANGRY	1	Surprise_5	380	315	2140	2520	538376	5	4	3	2	3	1	1	3	2	4		45		#NULL!	#NULL!	#NULL!	#NULL!	#NULL!	00.490	00.301	Female	19	Korean	19
1	1	2011-10-28	14:42:29	167	ANNOYED or FRUSTRATED	1	Surprise_5	380	315	774	1154	747853	5	4	3	2	3	1	1	3	2	4		45		#NULL!	#NULL!	#NULL!	#NULL!	#NULL!	00.490	00.301	Female	19	Korean	19
1	1	2011-10-28	14:42:29	127	EXCITED and HAPPY	4	Surprise_5	380	315	1646	2026	587174	5	4	3	2	3	1	1	3	2	4		45		#NULL!	#NULL!	#NULL!	#NULL!	#NULL!	00.490	00.301	Female	19	Korean	19
1	1	2011-10-28	14:42:29	20	FRIGHTENED	1	Surprise_5	380	315	1147	1527	131509	5	4	3	2	3	1	1	3	2	4		45		#NULL!	#NULL!	#NULL!	#NULL!	#NULL!	00.490	00.301	Female	19	Korean	19
1	1	2011-10-28	14:42:29	34	IN GREAT PAIN	1	Surprise_5	380	315	818	1198	191626	5	4	3	2	3	1	1	3	2	4		45		#NULL!	#NULL!	#NULL!	#NULL!	#NULL!	00.490	00.301	Female	19	Korean	19
1	1	2011-10-28	14:42:29	152	SURPRISED or STARTLED	4	Surprise_5	380	315	855	1235	690927	5	4	3	2	3	1	1	3	2	4		45		#NULL!	#NULL!	#NULL!	#NULL!	#NULL!	00.490	00.301	Female	19	Korean	19
1	1	2011-10-28	14:42:29	1	AGGRESSIVE or ANGRY	4	Happiness_2	3775	3775	1899	5674	32815	5	4	3	2	3	1	1	3	2	4		45		#NULL!	#NULL!	#NULL!	#NULL!	#NULL!	03.874	03.874	Female	19	Korean	19
1	1	2011-10-28	14:42:29	29	ANNOYED or FRUSTRATED	5	Happiness_2	3775	3775	-2096	1679	170133	5	4	3	2	3	1	1	3	2	4		45		#NULL!	#NULL!	#NULL!	#NULL!	#NULL!	03.874	03.874	Female	19	Korean	19
1	1	2011-10-28	14:42:29	67	EXCITED and HAPPY	4	Happiness_2	3775	3775	-2110	1665	333709	5	4	3	2	3	1	1	3	2	4		45		#NULL!	#NULL!	#NULL!	#NULL!	#NULL!	03.874	03.874	Female	19	Korean	19
1	1	2011-10-28	14:42:29	56	FRIGHTENED	5	Happiness_2	3775	3775	-2580	1195	287318	5	4	3	2	3	1	1	3	2	4		45		#NULL!	#NULL!	#NULL!	#NULL!	#NULL!	03.874	03.874	Female	19	Korean	19
1	1	2011-10-28	14:42:29	94	IN GREAT PAIN	1	Happiness_2	3775	3775	-2333	1442	447130	5	4	3	2	3	1	1	3	2	4		45		#NULL!	#NULL!	#NULL!	#NULL!	#NULL!	03.874	03.874	Female	19	Korean	19
1	1	2011-10-28	14:42:29	7	SURPRISED or STARTLED	1	Happiness_2	3775	3775	-276	3499	69679	5	4	3	2	3	1	1	3	2	4		45		#NULL!	#NULL!	#NULL!	#NULL!	#NULL!	03.874	03.874	Female	19	Korean	19
1	1	2011-10-28	14:42:29	74	AGGRESSIVE or ANGRY	4	Happiness_3	4749	4749	-3211	1538	361132	5	4	3	2	3	1	1	3	2	4		45		#NULL!	#NULL!	#NULL!	#NULL!	#NULL!	04.749	04.670	Female	19	Korean	19
1	1	2011-10-28	14:42:29	53	ANNOYED or FRUSTRATED	4	Happiness_3	4749	4749	-1023	3726	275673	5	4	3	2	3	1	1	3	2	4		45		#NULL!	#NULL!	#NULL!	#NULL!	#NULL!	04.749	04.670	Female	19	Korean	19
1	1	2011-10-28	14:42:29	148	EXCITED and HAPPY	4	Happiness_3	4749	4749	-3105	1644	676876	5	4	3	2	3	1	1	3	2	4		45		#NULL!	#NULL!	#NULL!	#NULL!	#NULL!	04.749	04.670	Female	19	Korean	19
1	1	2011-10-28	14:42:29	9	FRIGHTENED	5	Happiness_3	4749	4749	-1145	3604	80371	5	4	3	2	3	1	1	3	2	4		45		#NULL!	#NULL!	#NULL!	#NULL!	#NULL!	04.749	04.670	Female	19	Korean	19
1	1	2011-10-28	14:42:29	80	IN GREAT PAIN	4	Happiness_3	4749	4749	-2903	1846	385451	5	4	3	2	3	1	1	3	2	4		45		#NULL!	#NULL!	#NULL!	#NULL!	#NULL!	04.749	04.670	Female	19	Korean	19
1	1	2011-10-28	14:42:29	154	SURPRISED or STARTLED	2	Happiness_3	4749	4749	-3344	1405	698261	5	4	3	2	3	1	1	3	2	4		45		#NULL!	#NULL!	#NULL!	#NULL!	#NULL!	04.749	04.670	Female	19	Korean	19
1	1	2011-10-28	14:42:29	10	AGGRESSIVE or ANGRY	3	Pain_5	1023	1023	2152	3175	85803	5	4	3	2	3	1	1	3	2	4		45		#NULL!	#NULL!	#NULL!	#NULL!	#NULL!	01.088	01.088	Female	19	Korean	19
1	1	2011-10-28	14:42:29	122	ANNOYED or FRUSTRATED	2	Pain_5	1023	1023	1198	2221	565210	5	4	3	2	3	1	1	3	2	4		45		#NULL!	#NULL!	#NULL!	#NULL!	#NULL!	01.088	01.088	Female	19	Korean	19
1	1	2011-10-28	14:42:29	36	EXCITED and HAPPY	1	Pain_5	1023	1023	461	1484	199911	5	4	3	2	3	1	1	3	2	4		45		#NULL!	#NULL!	#NULL!	#NULL!	#NULL!	01.088	01.088	Female	19	Korean	19
1	1	2011-10-28	14:42:29	168	FRIGHTENED	2	Pain_5	1023	1023	509	1532	751687	5	4	3	2	3	1	1	3	2	4		45		#NULL!	#NULL!	#NULL!	#NULL!	#NULL!	01.088	01.088	Female	19	Korean	19
1	1	2011-10-28	14:42:29	40	IN GREAT PAIN	5	Pain_5	1023	1023	1469	2492	219019	5	4	3	2	3	1	1	3	2	4		45		#NULL!	#NULL!	#NULL!	#NULL!	#NULL!	01.088	01.088	Female	19	Korean	19
1	1	2011-10-28	14:42:29	138	SURPRISED or STARTLED	2	Pain_5	1023	1023	964	1987	633805	5	4	3	2	3	1	1	3	2	4		45		#NULL!	#NULL!	#NULL!	#NULL!	#NULL!	01.088	01.088	Female	19	Korean	19
1	1	2011-10-28	14:42:29	142	AGGRESSIVE or ANGRY	5	Anger_1	1633	1489	1375	3008	654329	5	4	3	2	3	1	1	3	2	4		45		#NULL!	#NULL!	#NULL!	#NULL!	#NULL!	01.863	01.446	Female	19	Korean	19
1	1	2011-10-28	14:42:29	60	ANNOYED or FRUSTRATED	1	Anger_1	1633	1489	269	1902	305007	5	4	3	2	3	1	1	3	2	4		45		#NULL!	#NULL!	#NULL!	#NULL!	#NULL!	01.863	01.446	Female	19	Korean	19
1	1	2011-10-28	14:42:29	163	EXCITED and HAPPY	3	Anger_1	1633	1489	620	2253	732972	5	4	3	2	3	1	1	3	2	4		45		#NULL!	#NULL!	#NULL!	#NULL!	#NULL!	01.863	01.446	Female	19	Korean	19
1	1	2011-10-28	14:42:29	55	FRIGHTENED	1	Anger_1	1633	1489	415	2048	283530	5	4	3	2	3	1	1	3	2	4		45		#NULL!	#NULL!	#NULL!	#NULL!	#NULL!	01.863	01.446	Female	19	Korean	19
1	1	2011-10-28	14:42:29	116	IN GREAT PAIN	4	Anger_1	1633	1489	250	1883	542598	5	4	3	2	3	1	1	3	2	4		45		#NULL!	#NULL!	#NULL!	#NULL!	#NULL!	01.863	01.446	Female	19	Korean	19
1	1	2011-10-28	14:42:29	160	SURPRISED or STARTLED	4	Anger_1	1633	1489	682	2315	721546	5	4	3	2	3	1	1	3	2	4		45		#NULL!	#NULL!	#NULL!	#NULL!	#NULL!	01.863	01.446	Female	19	Korean	19
1	1	2011-10-28	14:42:29	38	AGGRESSIVE or ANGRY	5	Anger_2	3168	2968	-1034	2134	210229	5	4	3	2	3	1	1	3	2	4		45		#NULL!	#NULL!	#NULL!	#NULL!	#NULL!	03.185	02.911	Female	19	Korean	19
1	1	2011-10-28	14:42:29	26	ANNOYED or FRUSTRATED	5	Anger_2	3168	2968	-1605	1563	157076	5	4	3	2	3	1	1	3	2	4		45		#NULL!	#NULL!	#NULL!	#NULL!	#NULL!	03.185	02.911	Female	19	Korean	19
1	1	2011-10-28	14:42:29	35	EXCITED and HAPPY	3	Anger_2	3168	2968	-1101	2067	196119	5	4	3	2	3	1	1	3	2	4		45		#NULL!	#NULL!	#NULL!	#NULL!	#NULL!	03.185	02.911	Female	19	Korean	19
1	1	2011-10-28	14:42:29	86	FRIGHTENED	2	Anger_2	3168	2968	-475	2693	411345	5	4	3	2	3	1	1	3	2	4		45		#NULL!	#NULL!	#NULL!	#NULL!	#NULL!	03.185	02.911	Female	19	Korean	19
1	1	2011-10-28	14:42:29	146	IN GREAT PAIN	5	Anger_2	3168	2968	-1342	1826	669227	5	4	3	2	3	1	1	3	2	4		45		#NULL!	#NULL!	#NULL!	#NULL!	#NULL!	03.185	02.911	Female	19	Korean	19
1	1	2011-10-28	14:42:29	112	SURPRISED or STARTLED	1	Anger_2	3168	2968	-1113	2055	524920	5	4	3	2	3	1	1	3	2	4		45		#NULL!	#NULL!	#NULL!	#NULL!	#NULL!	03.185	02.911	Female	19	Korean	19
1	1	2011-10-28	14:42:29	31	AGGRESSIVE or ANGRY	3	Happiness_4	809	809	744	1553	178239	5	4	3	2	3	1	1	3	2	4		45		#NULL!	#NULL!	#NULL!	#NULL!	#NULL!	00.809	00.787	Female	19	Korean	19
1	1	2011-10-28	14:42:29	84	ANNOYED or FRUSTRATED	4	Happiness_4	809	809	790	1599	401368	5	4	3	2	3	1	1	3	2	4		45		#NULL!	#NULL!	#NULL!	#NULL!	#NULL!	00.809	00.787	Female	19	Korean	19
1	1	2011-10-28	14:42:29	153	EXCITED and HAPPY	4	Happiness_4	809	809	225	1034	694283	5	4	3	2	3	1	1	3	2	4		45		#NULL!	#NULL!	#NULL!	#NULL!	#NULL!	00.809	00.787	Female	19	Korean	19
1	1	2011-10-28	14:42:29	96	FRIGHTENED	4	Happiness_4	809	809	706	1515	455318	5	4	3	2	3	1	1	3	2	4		45		#NULL!	#NULL!	#NULL!	#NULL!	#NULL!	00.809	00.787	Female	19	Korean	19
1	1	2011-10-28	14:42:29	81	IN GREAT PAIN	3	Happiness_4	809	809	1711	2520	390283	5	4	3	2	3	1	1	3	2	4		45		#NULL!	#NULL!	#NULL!	#NULL!	#NULL!	00.809	00.787	Female	19	Korean	19
1	1	2011-10-28	14:42:29	59	SURPRISED or STARTLED	3	Happiness_4	809	809	1504	2313	300843	5	4	3	2	3	1	1	3	2	4		45		#NULL!	#NULL!	#NULL!	#NULL!	#NULL!	00.809	00.787	Female	19	Korean	19
1	1	2011-10-28	14:42:29	136	AGGRESSIVE or ANGRY	5	Happiness_5	1024	1024	433	1457	626061	5	4	3	2	3	1	1	3	2	4		45		#NULL!	#NULL!	#NULL!	#NULL!	#NULL!	01.113	01.113	Female	19	Korean	19
1	1	2011-10-28	14:42:29	18	ANNOYED or FRUSTRATED	2	Happiness_5	1024	1024	1885	2909	123223	5	4	3	2	3	1	1	3	2	4		45		#NULL!	#NULL!	#NULL!	#NULL!	#NULL!	01.113	01.113	Female	19	Korean	19
1	1	2011-10-28	14:42:29	101	EXCITED and HAPPY	2	Happiness_5	1024	1024	779	1803	476996	5	4	3	2	3	1	1	3	2	4		45		#NULL!	#NULL!	#NULL!	#NULL!	#NULL!	01.113	01.113	Female	19	Korean	19
1	1	2011-10-28	14:42:29	105	FRIGHTENED	4	Happiness_5	1024	1024	788	1812	494303	5	4	3	2	3	1	1	3	2	4		45		#NULL!	#NULL!	#NULL!	#NULL!	#NULL!	01.113	01.113	Female	19	Korean	19
1	1	2011-10-28	14:42:29	156	IN GREAT PAIN	1	Happiness_5	1024	1024	226	1250	705136	5	4	3	2	3	1	1	3	2	4		45		#NULL!	#NULL!	#NULL!	#NULL!	#NULL!	01.113	01.113	Female	19	Korean	19
1	1	2011-10-28	14:42:29	16	SURPRISED or STARTLED	3	Happiness_5	1024	1024	833	1857	112704	5	4	3	2	3	1	1	3	2	4		45		#NULL!	#NULL!	#NULL!	#NULL!	#NULL!	01.113	01.113	Female	19	Korean	19
1	1	2011-10-28	14:42:29	149	AGGRESSIVE or ANGRY	4	Happiness_6	931	931	723	1654	680760	5	4	3	2	3	1	1	3	2	4		45		#NULL!	#NULL!	#NULL!	#NULL!	#NULL!	01.039	01.000	Female	19	Korean	19
1	1	2011-10-28	14:42:29	177	ANNOYED or FRUSTRATED	2	Happiness_6	931	931	1509	2440	788195	5	4	3	2	3	1	1	3	2	4		45		#NULL!	#NULL!	#NULL!	#NULL!	#NULL!	01.039	01.000	Female	19	Korean	19
1	1	2011-10-28	14:42:29	64	EXCITED and HAPPY	4	Happiness_6	931	931	528	1459	321646	5	4	3	2	3	1	1	3	2	4		45		#NULL!	#NULL!	#NULL!	#NULL!	#NULL!	01.039	01.000	Female	19	Korean	19
1	1	2011-10-28	14:42:29	108	FRIGHTENED	5	Happiness_6	931	931	294	1225	508978	5	4	3	2	3	1	1	3	2	4		45		#NULL!	#NULL!	#NULL!	#NULL!	#NULL!	01.039	01.000	Female	19	Korean	19
1	1	2011-10-28	14:42:29	132	IN GREAT PAIN	2	Happiness_6	931	931	726	1657	608712	5	4	3	2	3	1	1	3	2	4		45		#NULL!	#NULL!	#NULL!	#NULL!	#NULL!	01.039	01.000	Female	19	Korean	19
1	1	2011-10-28	14:42:29	91	SURPRISED or STARTLED	2	Happiness_6	931	931	710	1641	433352	5	4	3	2	3	1	1	3	2	4		45		#NULL!	#NULL!	#NULL!	#NULL!	#NULL!	01.039	01.000	Female	19	Korean	19
1	1	2011-10-28	14:42:29	75	AGGRESSIVE or ANGRY	5	Happiness_7	483	471	747	1230	364597	5	4	3	2	3	1	1	3	2	4		45		#NULL!	#NULL!	#NULL!	#NULL!	#NULL!	00.533	00.515	Female	19	Korean	19
1	1	2011-10-28	14:42:29	45	ANNOYED or FRUSTRATED	2	Happiness_7	483	471	1708	2191	239156	5	4	3	2	3	1	1	3	2	4		45		#NULL!	#NULL!	#NULL!	#NULL!	#NULL!	00.533	00.515	Female	19	Korean	19
1	1	2011-10-28	14:42:29	144	EXCITED and HAPPY	4	Happiness_7	483	471	910	1393	661447	5	4	3	2	3	1	1	3	2	4		45		#NULL!	#NULL!	#NULL!	#NULL!	#NULL!	00.533	00.515	Female	19	Korean	19
1	1	2011-10-28	14:42:29	72	FRIGHTENED	4	Happiness_7	483	471	794	1277	353490	5	4	3	2	3	1	1	3	2	4		45		#NULL!	#NULL!	#NULL!	#NULL!	#NULL!	00.533	00.515	Female	19	Korean	19
1	1	2011-10-28	14:42:29	121	IN GREAT PAIN	1	Happiness_7	483	471	855	1338	560689	5	4	3	2	3	1	1	3	2	4		45		#NULL!	#NULL!	#NULL!	#NULL!	#NULL!	00.533	00.515	Female	19	Korean	19
1	1	2011-10-28	14:42:29	95	SURPRISED or STARTLED	4	Happiness_7	483	471	1623	2106	451484	5	4	3	2	3	1	1	3	2	4		45		#NULL!	#NULL!	#NULL!	#NULL!	#NULL!	00.533	00.515	Female	19	Korean	19
1	1	2011-10-28	14:42:29	178	AGGRESSIVE or ANGRY	4	Happiness_8	943	943	1125	2068	792548	5	4	3	2	3	1	1	3	2	4		45		#NULL!	#NULL!	#NULL!	#NULL!	#NULL!	00.959	00.959	Female	19	Korean	19
1	1	2011-10-28	14:42:29	39	ANNOYED or FRUSTRATED	4	Happiness_8	943	943	753	1696	214232	5	4	3	2	3	1	1	3	2	4		45		#NULL!	#NULL!	#NULL!	#NULL!	#NULL!	00.959	00.959	Female	19	Korean	19
1	1	2011-10-28	14:42:29	164	EXCITED and HAPPY	5	Happiness_8	943	943	435	1378	736605	5	4	3	2	3	1	1	3	2	4		45		#NULL!	#NULL!	#NULL!	#NULL!	#NULL!	00.959	00.959	Female	19	Korean	19
1	1	2011-10-28	14:42:29	143	FRIGHTENED	5	Happiness_8	943	943	211	1154	657801	5	4	3	2	3	1	1	3	2	4		45		#NULL!	#NULL!	#NULL!	#NULL!	#NULL!	00.959	00.959	Female	19	Korean	19
1	1	2011-10-28	14:42:29	48	IN GREAT PAIN	2	Happiness_8	943	943	1650	2593	251631	5	4	3	2	3	1	1	3	2	4		45		#NULL!	#NULL!	#NULL!	#NULL!	#NULL!	00.959	00.959	Female	19	Korean	19
1	1	2011-10-28	14:42:29	124	SURPRISED or STARTLED	3	Happiness_8	943	943	1507	2450	573973	5	4	3	2	3	1	1	3	2	4		45		#NULL!	#NULL!	#NULL!	#NULL!	#NULL!	00.959	00.959	Female	19	Korean	19
1	1	2011-10-28	14:42:29	24	AGGRESSIVE or ANGRY	1	Pain_6	836	762	974	1810	148640	5	4	3	2	3	1	1	3	2	4		45		#NULL!	#NULL!	#NULL!	#NULL!	#NULL!	00.942	00.771	Female	19	Korean	19
1	1	2011-10-28	14:42:29	47	ANNOYED or FRUSTRATED	1	Pain_6	836	762	466	1302	246766	5	4	3	2	3	1	1	3	2	4		45		#NULL!	#NULL!	#NULL!	#NULL!	#NULL!	00.942	00.771	Female	19	Korean	19
1	1	2011-10-28	14:42:29	78	EXCITED and HAPPY	4	Pain_6	836	762	1038	1874	376913	5	4	3	2	3	1	1	3	2	4		45		#NULL!	#NULL!	#NULL!	#NULL!	#NULL!	00.942	00.771	Female	19	Korean	19
1	1	2011-10-28	14:42:29	12	FRIGHTENED	1	Pain_6	836	762	1243	2079	95226	5	4	3	2	3	1	1	3	2	4		45		#NULL!	#NULL!	#NULL!	#NULL!	#NULL!	00.942	00.771	Female	19	Korean	19
1	1	2011-10-28	14:42:29	79	IN GREAT PAIN	1	Pain_6	836	762	1175	2011	381225	5	4	3	2	3	1	1	3	2	4		45		#NULL!	#NULL!	#NULL!	#NULL!	#NULL!	00.942	00.771	Female	19	Korean	19
1	1	2011-10-28	14:42:29	89	SURPRISED or STARTLED	2	Pain_6	836	762	1421	2257	424150	5	4	3	2	3	1	1	3	2	4		45		#NULL!	#NULL!	#NULL!	#NULL!	#NULL!	00.942	00.771	Female	19	Korean	19
1	1	2011-10-28	14:42:29	50	AGGRESSIVE or ANGRY	4	Happiness_9	1308	1191	583	1891	260530	5	4	3	2	3	1	1	3	2	4		45		#NULL!	#NULL!	#NULL!	#NULL!	#NULL!	01.322	01.322	Female	19	Korean	19
1	1	2011-10-28	14:42:29	114	ANNOYED or FRUSTRATED	4	Happiness_9	1308	1191	612	1920	533601	5	4	3	2	3	1	1	3	2	4		45		#NULL!	#NULL!	#NULL!	#NULL!	#NULL!	01.322	01.322	Female	19	Korean	19
1	1	2011-10-28	14:42:29	162	EXCITED and HAPPY	1	Happiness_9	1308	1191	-197	1111	728407	5	4	3	2	3	1	1	3	2	4		45		#NULL!	#NULL!	#NULL!	#NULL!	#NULL!	01.322	01.322	Female	19	Korean	19
1	1	2011-10-28	14:42:29	92	FRIGHTENED	4	Happiness_9	1308	1191	-194	1114	436733	5	4	3	2	3	1	1	3	2	4		45		#NULL!	#NULL!	#NULL!	#NULL!	#NULL!	01.322	01.322	Female	19	Korean	19
1	1	2011-10-28	14:42:29	82	IN GREAT PAIN	5	Happiness_9	1308	1191	265	1573	394095	5	4	3	2	3	1	1	3	2	4		45		#NULL!	#NULL!	#NULL!	#NULL!	#NULL!	01.322	01.322	Female	19	Korean	19
1	1	2011-10-28	14:42:29	135	SURPRISED or STARTLED	3	Happiness_9	1308	1191	1833	3141	622252	5	4	3	2	3	1	1	3	2	4		45		#NULL!	#NULL!	#NULL!	#NULL!	#NULL!	01.322	01.322	Female	19	Korean	19
1	1	2011-10-28	14:42:29	77	AGGRESSIVE or ANGRY	2	Happiness_10	676	595	857	1533	372749	5	4	3	2	3	1	1	3	2	4		45		#NULL!	#NULL!	#NULL!	#NULL!	#NULL!	00.684	00.684	Female	19	Korean	19
1	1	2011-10-28	14:42:29	46	ANNOYED or FRUSTRATED	2	Happiness_10	676	595	1129	1805	243179	5	4	3	2	3	1	1	3	2	4		45		#NULL!	#NULL!	#NULL!	#NULL!	#NULL!	00.684	00.684	Female	19	Korean	19
1	1	2011-10-28	14:42:29	14	EXCITED and HAPPY	4	Happiness_10	676	595	2112	2788	104468	5	4	3	2	3	1	1	3	2	4		45		#NULL!	#NULL!	#NULL!	#NULL!	#NULL!	00.684	00.684	Female	19	Korean	19
1	1	2011-10-28	14:42:29	140	FRIGHTENED	3	Happiness_10	676	595	2912	3588	644690	5	4	3	2	3	1	1	3	2	4		45		#NULL!	#NULL!	#NULL!	#NULL!	#NULL!	00.684	00.684	Female	19	Korean	19
1	1	2011-10-28	14:42:29	145	IN GREAT PAIN	1	Happiness_10	676	595	540	1216	664910	5	4	3	2	3	1	1	3	2	4		45		#NULL!	#NULL!	#NULL!	#NULL!	#NULL!	00.684	00.684	Female	19	Korean	19
1	1	2011-10-28	14:42:29	151	SURPRISED or STARTLED	4	Happiness_10	676	595	343	1019	687439	5	4	3	2	3	1	1	3	2	4		45		#NULL!	#NULL!	#NULL!	#NULL!	#NULL!	00.684	00.684	Female	19	Korean	19
1	1	2011-10-28	14:42:29	161	AGGRESSIVE or ANGRY	2	Happiness_11	1432	1397	-220	1212	725068	5	4	3	2	3	1	1	3	2	4		45		#NULL!	#NULL!	#NULL!	#NULL!	#NULL!	01.496	01.496	Female	19	Korean	19
1	1	2011-10-28	14:42:29	90	ANNOYED or FRUSTRATED	3	Happiness_11	1432	1397	1583	3015	429467	5	4	3	2	3	1	1	3	2	4		45		#NULL!	#NULL!	#NULL!	#NULL!	#NULL!	01.496	01.496	Female	19	Korean	19
1	1	2011-10-28	14:42:29	28	EXCITED and HAPPY	4	Happiness_11	1432	1397	584	2016	165862	5	4	3	2	3	1	1	3	2	4		45		#NULL!	#NULL!	#NULL!	#NULL!	#NULL!	01.496	01.496	Female	19	Korean	19
1	1	2011-10-28	14:42:29	147	FRIGHTENED	3	Happiness_11	1432	1397	-254	1178	672720	5	4	3	2	3	1	1	3	2	4		45		#NULL!	#NULL!	#NULL!	#NULL!	#NULL!	01.496	01.496	Female	19	Korean	19
1	1	2011-10-28	14:42:29	179	IN GREAT PAIN	2	Happiness_11	1432	1397	636	2068	796923	5	4	3	2	3	1	1	3	2	4		45		#NULL!	#NULL!	#NULL!	#NULL!	#NULL!	01.496	01.496	Female	19	Korean	19
1	1	2011-10-28	14:42:29	107	SURPRISED or STARTLED	3	Happiness_11	1432	1397	2803	4235	505426	5	4	3	2	3	1	1	3	2	4		45		#NULL!	#NULL!	#NULL!	#NULL!	#NULL!	01.496	01.496	Female	19	Korean	19
2	1	2011-10-28	16:26:39	67	AGGRESSIVE or ANGRY	1	Fear_1	1076	836	921	1997	452835	5	4	4	3	3	5	4	4	4	4		52		#NULL!	#NULL!	#NULL!	#NULL!	#NULL!	01.124	00.874	Male	20	English	28
2	1	2011-10-28	16:26:39	152	ANNOYED or FRUSTRATED	1	Fear_1	1076	836	1880	2956	933739	5	4	4	3	3	5	4	4	4	4		52		#NULL!	#NULL!	#NULL!	#NULL!	#NULL!	01.124	00.874	Male	20	English	28
2	1	2011-10-28	16:26:39	35	EXCITED and HAPPY	1	Fear_1	1076	836	2418	3494	253591	5	4	4	3	3	5	4	4	4	4		52		#NULL!	#NULL!	#NULL!	#NULL!	#NULL!	01.124	00.874	Male	20	English	28
2	1	2011-10-28	16:26:39	156	FRIGHTENED	4	Fear_1	1076	836	2250	3326	955098	5	4	4	3	3	5	4	4	4	4		52		#NULL!	#NULL!	#NULL!	#NULL!	#NULL!	01.124	00.874	Male	20	English	28
2	1	2011-10-28	16:26:39	162	IN GREAT PAIN	2	Fear_1	1076	836	4050	5126	994885	5	4	4	3	3	5	4	4	4	4		52		#NULL!	#NULL!	#NULL!	#NULL!	#NULL!	01.124	00.874	Male	20	English	28
2	1	2011-10-28	16:26:39	2	SURPRISED or STARTLED	3	Fear_1	1076	836	5401	6477	43878	5	4	4	3	3	5	4	4	4	4		52		#NULL!	#NULL!	#NULL!	#NULL!	#NULL!	01.124	00.874	Male	20	English	28
2	1	2011-10-28	16:26:39	12	AGGRESSIVE or ANGRY	1	Frustration_1	338	338	1745	2083	106327	5	4	4	3	3	5	4	4	4	4		52		#NULL!	#NULL!	#NULL!	#NULL!	#NULL!	00.338	00.338	Male	20	English	28
2	1	2011-10-28	16:26:39	87	ANNOYED or FRUSTRATED	1	Frustration_1	338	338	2195	2533	569938	5	4	4	3	3	5	4	4	4	4		52		#NULL!	#NULL!	#NULL!	#NULL!	#NULL!	00.338	00.338	Male	20	English	28
2	1	2011-10-28	16:26:39	119	EXCITED and HAPPY	4	Frustration_1	338	338	2466	2804	743916	5	4	4	3	3	5	4	4	4	4		52		#NULL!	#NULL!	#NULL!	#NULL!	#NULL!	00.338	00.338	Male	20	English	28
2	1	2011-10-28	16:26:39	126	FRIGHTENED	4	Frustration_1	338	338	1823	2161	783782	5	4	4	3	3	5	4	4	4	4		52		#NULL!	#NULL!	#NULL!	#NULL!	#NULL!	00.338	00.338	Male	20	English	28
2	1	2011-10-28	16:26:39	172	IN GREAT PAIN	1	Frustration_1	338	338	2257	2595	1050796	5	4	4	3	3	5	4	4	4	4		52		#NULL!	#NULL!	#NULL!	#NULL!	#NULL!	00.338	00.338	Male	20	English	28
2	1	2011-10-28	16:26:39	51	SURPRISED or STARTLED	2	Frustration_1	338	338	5801	6139	352432	5	4	4	3	3	5	4	4	4	4		52		#NULL!	#NULL!	#NULL!	#NULL!	#NULL!	00.338	00.338	Male	20	English	28
2	1	2011-10-28	16:26:39	60	AGGRESSIVE or ANGRY	1	Pain_1	1436	1436	1121	2557	415792	5	4	4	3	3	5	4	4	4	4		52		#NULL!	#NULL!	#NULL!	#NULL!	#NULL!	01.436	01.436	Male	20	English	28
2	1	2011-10-28	16:26:39	57	ANNOYED or FRUSTRATED	1	Pain_1	1436	1436	5736	7172	396212	5	4	4	3	3	5	4	4	4	4		52		#NULL!	#NULL!	#NULL!	#NULL!	#NULL!	01.436	01.436	Male	20	English	28
2	1	2011-10-28	16:26:39	111	EXCITED and HAPPY	1	Pain_1	1436	1436	1133	2569	699766	5	4	4	3	3	5	4	4	4	4		52		#NULL!	#NULL!	#NULL!	#NULL!	#NULL!	01.436	01.436	Male	20	English	28
2	1	2011-10-28	16:26:39	100	FRIGHTENED	5	Pain_1	1436	1436	1367	2803	637600	5	4	4	3	3	5	4	4	4	4		52		#NULL!	#NULL!	#NULL!	#NULL!	#NULL!	01.436	01.436	Male	20	English	28
2	1	2011-10-28	16:26:39	142	IN GREAT PAIN	4	Pain_1	1436	1436	635	2071	873676	5	4	4	3	3	5	4	4	4	4		52		#NULL!	#NULL!	#NULL!	#NULL!	#NULL!	01.436	01.436	Male	20	English	28
2	1	2011-10-28	16:26:39	106	SURPRISED or STARTLED	4	Pain_1	1436	1436	1633	3069	672414	5	4	4	3	3	5	4	4	4	4		52		#NULL!	#NULL!	#NULL!	#NULL!	#NULL!	01.436	01.436	Male	20	English	28
2	1	2011-10-28	16:26:39	76	AGGRESSIVE or ANGRY	1	Surprise_1	466	421	1957	2423	502453	5	4	4	3	3	5	4	4	4	4		52		#NULL!	#NULL!	#NULL!	#NULL!	#NULL!	00.539	00.409	Male	20	English	28
2	1	2011-10-28	16:26:39	133	ANNOYED or FRUSTRATED	1	Surprise_1	466	421	3391	3857	822581	5	4	4	3	3	5	4	4	4	4		52		#NULL!	#NULL!	#NULL!	#NULL!	#NULL!	00.539	00.409	Male	20	English	28
2	1	2011-10-28	16:26:39	171	EXCITED and HAPPY	4	Surprise_1	466	421	1690	2156	1045949	5	4	4	3	3	5	4	4	4	4		52		#NULL!	#NULL!	#NULL!	#NULL!	#NULL!	00.539	00.409	Male	20	English	28
2	1	2011-10-28	16:26:39	28	FRIGHTENED	1	Surprise_1	466	421	4024	4490	202223	5	4	4	3	3	5	4	4	4	4		52		#NULL!	#NULL!	#NULL!	#NULL!	#NULL!	00.539	00.409	Male	20	English	28
2	1	2011-10-28	16:26:39	69	IN GREAT PAIN	1	Surprise_1	466	421	1892	2358	461595	5	4	4	3	3	5	4	4	4	4		52		#NULL!	#NULL!	#NULL!	#NULL!	#NULL!	00.539	00.409	Male	20	English	28
2	1	2011-10-28	16:26:39	120	SURPRISED or STARTLED	4	Surprise_1	466	421	1863	2329	748484	5	4	4	3	3	5	4	4	4	4		52		#NULL!	#NULL!	#NULL!	#NULL!	#NULL!	00.539	00.409	Male	20	English	28
2	1	2011-10-28	16:26:39	21	AGGRESSIVE or ANGRY	1	Pain_2	691	672	1547	2238	158911	5	4	4	3	3	5	4	4	4	4		52		#NULL!	#NULL!	#NULL!	#NULL!	#NULL!	00.706	00.706	Male	20	English	28
2	1	2011-10-28	16:26:39	15	ANNOYED or FRUSTRATED	1	Pain_2	691	672	7027	7718	128799	5	4	4	3	3	5	4	4	4	4		52		#NULL!	#NULL!	#NULL!	#NULL!	#NULL!	00.706	00.706	Male	20	English	28
2	1	2011-10-28	16:26:39	155	EXCITED and HAPPY	1	Pain_2	691	672	2588	3279	949440	5	4	4	3	3	5	4	4	4	4		52		#NULL!	#NULL!	#NULL!	#NULL!	#NULL!	00.706	00.706	Male	20	English	28
2	1	2011-10-28	16:26:39	68	FRIGHTENED	2	Pain_2	691	672	1203	1894	456990	5	4	4	3	3	5	4	4	4	4		52		#NULL!	#NULL!	#NULL!	#NULL!	#NULL!	00.706	00.706	Male	20	English	28
2	1	2011-10-28	16:26:39	169	IN GREAT PAIN	2	Pain_2	691	672	4458	5149	1035383	5	4	4	3	3	5	4	4	4	4		52		#NULL!	#NULL!	#NULL!	#NULL!	#NULL!	00.706	00.706	Male	20	English	28
2	1	2011-10-28	16:26:39	82	SURPRISED or STARTLED	3	Pain_2	691	672	5972	6663	547318	5	4	4	3	3	5	4	4	4	4		52		#NULL!	#NULL!	#NULL!	#NULL!	#NULL!	00.706	00.706	Male	20	English	28
2	1	2011-10-28	16:26:39	30	AGGRESSIVE or ANGRY	1	Surprise_2	281	281	2606	2887	212008	5	4	4	3	3	5	4	4	4	4		52		#NULL!	#NULL!	#NULL!	#NULL!	#NULL!	00.311	00.311	Male	20	English	28
2	1	2011-10-28	16:26:39	84	ANNOYED or FRUSTRATED	1	Surprise_2	281	281	1130	1411	554957	5	4	4	3	3	5	4	4	4	4		52		#NULL!	#NULL!	#NULL!	#NULL!	#NULL!	00.311	00.311	Male	20	English	28
2	1	2011-10-28	16:26:39	95	EXCITED and HAPPY	4	Surprise_2	281	281	2978	3259	608869	5	4	4	3	3	5	4	4	4	4		52		#NULL!	#NULL!	#NULL!	#NULL!	#NULL!	00.311	00.311	Male	20	English	28
2	1	2011-10-28	16:26:39	148	FRIGHTENED	1	Surprise_2	281	281	3302	3583	908117	5	4	4	3	3	5	4	4	4	4		52		#NULL!	#NULL!	#NULL!	#NULL!	#NULL!	00.311	00.311	Male	20	English	28
2	1	2011-10-28	16:26:39	174	IN GREAT PAIN	2	Surprise_2	281	281	2501	2782	1060585	5	4	4	3	3	5	4	4	4	4		52		#NULL!	#NULL!	#NULL!	#NULL!	#NULL!	00.311	00.311	Male	20	English	28
2	1	2011-10-28	16:26:39	139	SURPRISED or STARTLED	4	Surprise_2	281	281	5502	5783	858770	5	4	4	3	3	5	4	4	4	4		52		#NULL!	#NULL!	#NULL!	#NULL!	#NULL!	00.311	00.311	Male	20	English	28
2	1	2011-10-28	16:26:39	64	AGGRESSIVE or ANGRY	4	Pain_3	1787	1787	1553	3340	437831	5	4	4	3	3	5	4	4	4	4		52		#NULL!	#NULL!	#NULL!	#NULL!	#NULL!	02.093	01.876	Male	20	English	28
2	1	2011-10-28	16:26:39	118	ANNOYED or FRUSTRATED	1	Pain_3	1787	1787	1956	3743	738861	5	4	4	3	3	5	4	4	4	4		52		#NULL!	#NULL!	#NULL!	#NULL!	#NULL!	02.093	01.876	Male	20	English	28
2	1	2011-10-28	16:26:39	18	EXCITED and HAPPY	2	Pain_3	1787	1787	1440	3227	143603	5	4	4	3	3	5	4	4	4	4		52		#NULL!	#NULL!	#NULL!	#NULL!	#NULL!	02.093	01.876	Male	20	English	28
2	1	2011-10-28	16:26:39	58	FRIGHTENED	2	Pain_3	1787	1787	5413	7200	405640	5	4	4	3	3	5	4	4	4	4		52		#NULL!	#NULL!	#NULL!	#NULL!	#NULL!	02.093	01.876	Male	20	English	28
2	1	2011-10-28	16:26:39	56	IN GREAT PAIN	2	Pain_3	1787	1787	2718	4505	386715	5	4	4	3	3	5	4	4	4	4		52		#NULL!	#NULL!	#NULL!	#NULL!	#NULL!	02.093	01.876	Male	20	English	28
2	1	2011-10-28	16:26:39	158	SURPRISED or STARTLED	1	Pain_3	1787	1787	1248	3035	967914	5	4	4	3	3	5	4	4	4	4		52		#NULL!	#NULL!	#NULL!	#NULL!	#NULL!	02.093	01.876	Male	20	English	28
2	1	2011-10-28	16:26:39	62	AGGRESSIVE or ANGRY	2	Fear_2	1982	1882	1993	3975	427829	5	4	4	3	3	5	4	4	4	4		52		#NULL!	#NULL!	#NULL!	#NULL!	#NULL!	02.024	01.913	Male	20	English	28
2	1	2011-10-28	16:26:39	93	ANNOYED or FRUSTRATED	1	Fear_2	1982	1882	1430	3412	600322	5	4	4	3	3	5	4	4	4	4		52		#NULL!	#NULL!	#NULL!	#NULL!	#NULL!	02.024	01.913	Male	20	English	28
2	1	2011-10-28	16:26:39	166	EXCITED and HAPPY	1	Fear_2	1982	1882	210	2192	1015244	5	4	4	3	3	5	4	4	4	4		52		#NULL!	#NULL!	#NULL!	#NULL!	#NULL!	02.024	01.913	Male	20	English	28
2	1	2011-10-28	16:26:39	25	FRIGHTENED	5	Fear_2	1982	1882	380	2362	182479	5	4	4	3	3	5	4	4	4	4		52		#NULL!	#NULL!	#NULL!	#NULL!	#NULL!	02.024	01.913	Male	20	English	28
2	1	2011-10-28	16:26:39	86	IN GREAT PAIN	4	Fear_2	1982	1882	859	2841	565155	5	4	4	3	3	5	4	4	4	4		52		#NULL!	#NULL!	#NULL!	#NULL!	#NULL!	02.024	01.913	Male	20	English	28
2	1	2011-10-28	16:26:39	36	SURPRISED or STARTLED	2	Fear_2	1982	1882	3121	5103	260961	5	4	4	3	3	5	4	4	4	4		52		#NULL!	#NULL!	#NULL!	#NULL!	#NULL!	02.024	01.913	Male	20	English	28
2	1	2011-10-28	16:26:39	65	AGGRESSIVE or ANGRY	1	Fear_3	540	391	2985	3525	443610	5	4	4	3	3	5	4	4	4	4		52		#NULL!	#NULL!	#NULL!	#NULL!	#NULL!	00.540	00.400	Male	20	English	28
2	1	2011-10-28	16:26:39	144	ANNOYED or FRUSTRATED	4	Fear_3	540	391	2788	3328	884718	5	4	4	3	3	5	4	4	4	4		52		#NULL!	#NULL!	#NULL!	#NULL!	#NULL!	00.540	00.400	Male	20	English	28
2	1	2011-10-28	16:26:39	16	EXCITED and HAPPY	2	Fear_3	540	391	2134	2674	133749	5	4	4	3	3	5	4	4	4	4		52		#NULL!	#NULL!	#NULL!	#NULL!	#NULL!	00.540	00.400	Male	20	English	28
2	1	2011-10-28	16:26:39	10	FRIGHTENED	3	Fear_3	540	391	3821	4361	96197	5	4	4	3	3	5	4	4	4	4		52		#NULL!	#NULL!	#NULL!	#NULL!	#NULL!	00.540	00.400	Male	20	English	28
2	1	2011-10-28	16:26:39	105	IN GREAT PAIN	1	Fear_3	540	391	2037	2577	667046	5	4	4	3	3	5	4	4	4	4		52		#NULL!	#NULL!	#NULL!	#NULL!	#NULL!	00.540	00.400	Male	20	English	28
2	1	2011-10-28	16:26:39	73	SURPRISED or STARTLED	3	Fear_3	540	391	3136	3676	486408	5	4	4	3	3	5	4	4	4	4		52		#NULL!	#NULL!	#NULL!	#NULL!	#NULL!	00.540	00.400	Male	20	English	28
2	1	2011-10-28	16:26:39	81	AGGRESSIVE or ANGRY	1	Fear_4	1080	572	1792	2872	538401	5	4	4	3	3	5	4	4	4	4		52		#NULL!	#NULL!	#NULL!	#NULL!	#NULL!	01.089	00.700	Male	20	English	28
2	1	2011-10-28	16:26:39	50	ANNOYED or FRUSTRATED	1	Fear_4	1080	572	3884	4964	344061	5	4	4	3	3	5	4	4	4	4		52		#NULL!	#NULL!	#NULL!	#NULL!	#NULL!	01.089	00.700	Male	20	English	28
2	1	2011-10-28	16:26:39	33	EXCITED and HAPPY	2	Fear_4	1080	572	1807	2887	234333	5	4	4	3	3	5	4	4	4	4		52		#NULL!	#NULL!	#NULL!	#NULL!	#NULL!	01.089	00.700	Male	20	English	28
2	1	2011-10-28	16:26:39	94	FRIGHTENED	#NULL!	Fear_4	1080	572	678	1758	604362	5	4	4	3	3	5	4	4	4	4		52		#NULL!	#NULL!	#NULL!	#NULL!	#NULL!	01.089	00.700	Male	20	English	28
2	1	2011-10-28	16:26:39	131	IN GREAT PAIN	4	Fear_4	1080	572	1589	2669	809053	5	4	4	3	3	5	4	4	4	4		52		#NULL!	#NULL!	#NULL!	#NULL!	#NULL!	01.089	00.700	Male	20	English	28
2	1	2011-10-28	16:26:39	14	SURPRISED or STARTLED	4	Fear_4	1080	572	2107	3187	118800	5	4	4	3	3	5	4	4	4	4		52		#NULL!	#NULL!	#NULL!	#NULL!	#NULL!	01.089	00.700	Male	20	English	28
2	1	2011-10-28	16:26:39	122	AGGRESSIVE or ANGRY	5	Pain_4	2836	2786	20	2856	759831	5	4	4	3	3	5	4	4	4	4		52		#NULL!	#NULL!	#NULL!	#NULL!	#NULL!	03.109	02.740	Male	20	English	28
2	1	2011-10-28	16:26:39	157	ANNOYED or FRUSTRATED	1	Pain_4	2836	2786	2209	5045	962544	5	4	4	3	3	5	4	4	4	4		52		#NULL!	#NULL!	#NULL!	#NULL!	#NULL!	03.109	02.740	Male	20	English	28
2	1	2011-10-28	16:26:39	6	EXCITED and HAPPY	1	Pain_4	2836	2786	1418	4254	68171	5	4	4	3	3	5	4	4	4	4		52		#NULL!	#NULL!	#NULL!	#NULL!	#NULL!	03.109	02.740	Male	20	English	28
2	1	2011-10-28	16:26:39	179	FRIGHTENED	4	Pain_4	2836	2786	1394	4230	1089768	5	4	4	3	3	5	4	4	4	4		52		#NULL!	#NULL!	#NULL!	#NULL!	#NULL!	03.109	02.740	Male	20	English	28
2	1	2011-10-28	16:26:39	3	IN GREAT PAIN	4	Pain_4	2836	2786	860	3696	49946	5	4	4	3	3	5	4	4	4	4		52		#NULL!	#NULL!	#NULL!	#NULL!	#NULL!	03.109	02.740	Male	20	English	28
2	1	2011-10-28	16:26:39	47	SURPRISED or STARTLED	1	Pain_4	2836	2786	1671	4507	326772	5	4	4	3	3	5	4	4	4	4		52		#NULL!	#NULL!	#NULL!	#NULL!	#NULL!	03.109	02.740	Male	20	English	28
2	1	2011-10-28	16:26:39	149	AGGRESSIVE or ANGRY	1	Happiness_1	930	728	1262	2192	912603	5	4	4	3	3	5	4	4	4	4		52		#NULL!	#NULL!	#NULL!	#NULL!	#NULL!	01.501	00.883	Male	20	English	28
2	1	2011-10-28	16:26:39	92	ANNOYED or FRUSTRATED	1	Happiness_1	930	728	1978	2908	594608	5	4	4	3	3	5	4	4	4	4		52		#NULL!	#NULL!	#NULL!	#NULL!	#NULL!	01.501	00.883	Male	20	English	28
2	1	2011-10-28	16:26:39	42	EXCITED and HAPPY	3	Happiness_1	930	728	2461	3391	295132	5	4	4	3	3	5	4	4	4	4		52		#NULL!	#NULL!	#NULL!	#NULL!	#NULL!	01.501	00.883	Male	20	English	28
2	1	2011-10-28	16:26:39	97	FRIGHTENED	4	Happiness_1	930	728	3014	3944	620475	5	4	4	3	3	5	4	4	4	4		52		#NULL!	#NULL!	#NULL!	#NULL!	#NULL!	01.501	00.883	Male	20	English	28
2	1	2011-10-28	16:26:39	177	IN GREAT PAIN	2	Happiness_1	930	728	2158	3088	1077538	5	4	4	3	3	5	4	4	4	4		52		#NULL!	#NULL!	#NULL!	#NULL!	#NULL!	01.501	00.883	Male	20	English	28
2	1	2011-10-28	16:26:39	173	SURPRISED or STARTLED	1	Happiness_1	930	728	1481	2411	1055538	5	4	4	3	3	5	4	4	4	4		52		#NULL!	#NULL!	#NULL!	#NULL!	#NULL!	01.501	00.883	Male	20	English	28
2	1	2011-10-28	16:26:39	117	AGGRESSIVE or ANGRY	1	Surprise_3	433	433	1934	2367	732709	5	4	4	3	3	5	4	4	4	4		52		#NULL!	#NULL!	#NULL!	#NULL!	#NULL!	00.489	00.423	Male	20	English	28
2	1	2011-10-28	16:26:39	89	ANNOYED or FRUSTRATED	1	Surprise_3	433	433	1157	1590	580567	5	4	4	3	3	5	4	4	4	4		52		#NULL!	#NULL!	#NULL!	#NULL!	#NULL!	00.489	00.423	Male	20	English	28
2	1	2011-10-28	16:26:39	71	EXCITED and HAPPY	1	Surprise_3	433	433	3957	4390	472961	5	4	4	3	3	5	4	4	4	4		52		#NULL!	#NULL!	#NULL!	#NULL!	#NULL!	00.489	00.423	Male	20	English	28
2	1	2011-10-28	16:26:39	164	FRIGHTENED	1	Surprise_3	433	433	1833	2266	1006485	5	4	4	3	3	5	4	4	4	4		52		#NULL!	#NULL!	#NULL!	#NULL!	#NULL!	00.489	00.423	Male	20	English	28
2	1	2011-10-28	16:26:39	130	IN GREAT PAIN	2	Surprise_3	433	433	1178	1611	804088	5	4	4	3	3	5	4	4	4	4		52		#NULL!	#NULL!	#NULL!	#NULL!	#NULL!	00.489	00.423	Male	20	English	28
2	1	2011-10-28	16:26:39	40	SURPRISED or STARTLED	4	Surprise_3	433	433	2284	2717	281785	5	4	4	3	3	5	4	4	4	4		52		#NULL!	#NULL!	#NULL!	#NULL!	#NULL!	00.489	00.423	Male	20	English	28
2	1	2011-10-28	16:26:39	147	AGGRESSIVE or ANGRY	1	Surprise_4	390	361	2021	2411	902270	5	4	4	3	3	5	4	4	4	4		52		#NULL!	#NULL!	#NULL!	#NULL!	#NULL!	00.430	00.303	Male	20	English	28
2	1	2011-10-28	16:26:39	66	ANNOYED or FRUSTRATED	1	Surprise_4	390	361	2313	2703	448548	5	4	4	3	3	5	4	4	4	4		52		#NULL!	#NULL!	#NULL!	#NULL!	#NULL!	00.430	00.303	Male	20	English	28
2	1	2011-10-28	16:26:39	102	EXCITED and HAPPY	5	Surprise_4	390	361	1802	2192	648361	5	4	4	3	3	5	4	4	4	4		52		#NULL!	#NULL!	#NULL!	#NULL!	#NULL!	00.430	00.303	Male	20	English	28
2	1	2011-10-28	16:26:39	151	FRIGHTENED	2	Surprise_4	390	361	5867	6257	928490	5	4	4	3	3	5	4	4	4	4		52		#NULL!	#NULL!	#NULL!	#NULL!	#NULL!	00.430	00.303	Male	20	English	28
2	1	2011-10-28	16:26:39	115	IN GREAT PAIN	1	Surprise_4	390	361	3453	3843	720927	5	4	4	3	3	5	4	4	4	4		52		#NULL!	#NULL!	#NULL!	#NULL!	#NULL!	00.430	00.303	Male	20	English	28
2	1	2011-10-28	16:26:39	80	SURPRISED or STARTLED	3	Surprise_4	390	361	5780	6170	533250	5	4	4	3	3	5	4	4	4	4		52		#NULL!	#NULL!	#NULL!	#NULL!	#NULL!	00.430	00.303	Male	20	English	28
2	1	2011-10-28	16:26:39	168	AGGRESSIVE or ANGRY	1	Fear_5	3158	2840	1477	4635	1027973	5	4	4	3	3	5	4	4	4	4		52		#NULL!	#NULL!	#NULL!	#NULL!	#NULL!	03.219	02.822	Male	20	English	28
2	1	2011-10-28	16:26:39	121	ANNOYED or FRUSTRATED	1	Fear_5	3158	2840	690	3848	754578	5	4	4	3	3	5	4	4	4	4		52		#NULL!	#NULL!	#NULL!	#NULL!	#NULL!	03.219	02.822	Male	20	English	28
2	1	2011-10-28	16:26:39	145	EXCITED and HAPPY	1	Fear_5	3158	2840	201	3359	890460	5	4	4	3	3	5	4	4	4	4		52		#NULL!	#NULL!	#NULL!	#NULL!	#NULL!	03.219	02.822	Male	20	English	28
2	1	2011-10-28	16:26:39	134	FRIGHTENED	4	Fear_5	3158	2840	1229	4387	829372	5	4	4	3	3	5	4	4	4	4		52		#NULL!	#NULL!	#NULL!	#NULL!	#NULL!	03.219	02.822	Male	20	English	28
2	1	2011-10-28	16:26:39	88	IN GREAT PAIN	4	Fear_5	3158	2840	1144	4302	576733	5	4	4	3	3	5	4	4	4	4		52		#NULL!	#NULL!	#NULL!	#NULL!	#NULL!	03.219	02.822	Male	20	English	28
2	1	2011-10-28	16:26:39	154	SURPRISED or STARTLED	4	Fear_5	3158	2840	579	3737	943837	5	4	4	3	3	5	4	4	4	4		52		#NULL!	#NULL!	#NULL!	#NULL!	#NULL!	03.219	02.822	Male	20	English	28
2	1	2011-10-28	16:26:39	140	AGGRESSIVE or ANGRY	1	Surprise_5	380	315	1363	1743	862762	5	4	4	3	3	5	4	4	4	4		52		#NULL!	#NULL!	#NULL!	#NULL!	#NULL!	00.490	00.301	Male	20	English	28
2	1	2011-10-28	16:26:39	48	ANNOYED or FRUSTRATED	1	Surprise_5	380	315	1495	1875	330902	5	4	4	3	3	5	4	4	4	4		52		#NULL!	#NULL!	#NULL!	#NULL!	#NULL!	00.490	00.301	Male	20	English	28
2	1	2011-10-28	16:26:39	17	EXCITED and HAPPY	4	Surprise_5	380	315	1683	2063	138047	5	4	4	3	3	5	4	4	4	4		52		#NULL!	#NULL!	#NULL!	#NULL!	#NULL!	00.490	00.301	Male	20	English	28
2	1	2011-10-28	16:26:39	31	FRIGHTENED	4	Surprise_5	380	315	4026	4406	218686	5	4	4	3	3	5	4	4	4	4		52		#NULL!	#NULL!	#NULL!	#NULL!	#NULL!	00.490	00.301	Male	20	English	28
2	1	2011-10-28	16:26:39	178	IN GREAT PAIN	1	Surprise_5	380	315	2943	3323	1083117	5	4	4	3	3	5	4	4	4	4		52		#NULL!	#NULL!	#NULL!	#NULL!	#NULL!	00.490	00.301	Male	20	English	28
2	1	2011-10-28	16:26:39	24	SURPRISED or STARTLED	4	Surprise_5	380	315	3804	4184	177755	5	4	4	3	3	5	4	4	4	4		52		#NULL!	#NULL!	#NULL!	#NULL!	#NULL!	00.490	00.301	Male	20	English	28
2	1	2011-10-28	16:26:39	8	AGGRESSIVE or ANGRY	1	Happiness_2	3775	3775	1212	4987	83832	5	4	4	3	3	5	4	4	4	4		52		#NULL!	#NULL!	#NULL!	#NULL!	#NULL!	03.874	03.874	Male	20	English	28
2	1	2011-10-28	16:26:39	39	ANNOYED or FRUSTRATED	1	Happiness_2	3775	3775	-794	2981	276839	5	4	4	3	3	5	4	4	4	4		52		#NULL!	#NULL!	#NULL!	#NULL!	#NULL!	03.874	03.874	Male	20	English	28
2	1	2011-10-28	16:26:39	7	EXCITED and HAPPY	3	Happiness_2	3775	3775	1926	5701	76464	5	4	4	3	3	5	4	4	4	4		52		#NULL!	#NULL!	#NULL!	#NULL!	#NULL!	03.874	03.874	Male	20	English	28
2	1	2011-10-28	16:26:39	1	FRIGHTENED	5	Happiness_2	3775	3775	3125	6900	35117	5	4	4	3	3	5	4	4	4	4		52		#NULL!	#NULL!	#NULL!	#NULL!	#NULL!	03.874	03.874	Male	20	English	28
2	1	2011-10-28	16:26:39	146	IN GREAT PAIN	5	Happiness_2	3775	3775	748	4523	897619	5	4	4	3	3	5	4	4	4	4		52		#NULL!	#NULL!	#NULL!	#NULL!	#NULL!	03.874	03.874	Male	20	English	28
2	1	2011-10-28	16:26:39	150	SURPRISED or STARTLED	4	Happiness_2	3775	3775	1106	4881	919984	5	4	4	3	3	5	4	4	4	4		52		#NULL!	#NULL!	#NULL!	#NULL!	#NULL!	03.874	03.874	Male	20	English	28
2	1	2011-10-28	16:26:39	26	AGGRESSIVE or ANGRY	1	Happiness_3	4749	4749	323	5072	190031	5	4	4	3	3	5	4	4	4	4		52		#NULL!	#NULL!	#NULL!	#NULL!	#NULL!	04.749	04.670	Male	20	English	28
2	1	2011-10-28	16:26:39	137	ANNOYED or FRUSTRATED	1	Happiness_3	4749	4749	-1125	3624	845057	5	4	4	3	3	5	4	4	4	4		52		#NULL!	#NULL!	#NULL!	#NULL!	#NULL!	04.749	04.670	Male	20	English	28
2	1	2011-10-28	16:26:39	55	EXCITED and HAPPY	1	Happiness_3	4749	4749	858	5607	379869	5	4	4	3	3	5	4	4	4	4		52		#NULL!	#NULL!	#NULL!	#NULL!	#NULL!	04.749	04.670	Male	20	English	28
2	1	2011-10-28	16:26:39	22	FRIGHTENED	5	Happiness_3	4749	4749	184	4933	166333	5	4	4	3	3	5	4	4	4	4		52		#NULL!	#NULL!	#NULL!	#NULL!	#NULL!	04.749	04.670	Male	20	English	28
2	1	2011-10-28	16:26:39	132	IN GREAT PAIN	5	Happiness_3	4749	4749	277	5026	816489	5	4	4	3	3	5	4	4	4	4		52		#NULL!	#NULL!	#NULL!	#NULL!	#NULL!	04.749	04.670	Male	20	English	28
2	1	2011-10-28	16:26:39	124	SURPRISED or STARTLED	1	Happiness_3	4749	4749	1402	6151	774147	5	4	4	3	3	5	4	4	4	4		52		#NULL!	#NULL!	#NULL!	#NULL!	#NULL!	04.749	04.670	Male	20	English	28
2	1	2011-10-28	16:26:39	141	AGGRESSIVE or ANGRY	3	Pain_5	1023	1023	3152	4175	869235	5	4	4	3	3	5	4	4	4	4		52		#NULL!	#NULL!	#NULL!	#NULL!	#NULL!	01.088	01.088	Male	20	English	28
2	1	2011-10-28	16:26:39	19	ANNOYED or FRUSTRATED	2	Pain_5	1023	1023	3116	4139	149992	5	4	4	3	3	5	4	4	4	4		52		#NULL!	#NULL!	#NULL!	#NULL!	#NULL!	01.088	01.088	Male	20	English	28
2	1	2011-10-28	16:26:39	109	EXCITED and HAPPY	3	Pain_5	1023	1023	3492	4515	690391	5	4	4	3	3	5	4	4	4	4		52		#NULL!	#NULL!	#NULL!	#NULL!	#NULL!	01.088	01.088	Male	20	English	28
2	1	2011-10-28	16:26:39	123	FRIGHTENED	1	Pain_5	1023	1023	2413	3436	765571	5	4	4	3	3	5	4	4	4	4		52		#NULL!	#NULL!	#NULL!	#NULL!	#NULL!	01.088	01.088	Male	20	English	28
2	1	2011-10-28	16:26:39	77	IN GREAT PAIN	4	Pain_5	1023	1023	5283	6306	511061	5	4	4	3	3	5	4	4	4	4		52		#NULL!	#NULL!	#NULL!	#NULL!	#NULL!	01.088	01.088	Male	20	English	28
2	1	2011-10-28	16:26:39	59	SURPRISED or STARTLED	2	Pain_5	1023	1023	1989	3012	410953	5	4	4	3	3	5	4	4	4	4		52		#NULL!	#NULL!	#NULL!	#NULL!	#NULL!	01.088	01.088	Male	20	English	28
2	1	2011-10-28	16:26:39	29	AGGRESSIVE or ANGRY	5	Anger_1	1633	1489	732	2365	206844	5	4	4	3	3	5	4	4	4	4		52		#NULL!	#NULL!	#NULL!	#NULL!	#NULL!	01.863	01.446	Male	20	English	28
2	1	2011-10-28	16:26:39	163	ANNOYED or FRUSTRATED	4	Anger_1	1633	1489	3168	4801	1001957	5	4	4	3	3	5	4	4	4	4		52		#NULL!	#NULL!	#NULL!	#NULL!	#NULL!	01.863	01.446	Male	20	English	28
2	1	2011-10-28	16:26:39	75	EXCITED and HAPPY	2	Anger_1	1633	1489	2143	3776	497794	5	4	4	3	3	5	4	4	4	4		52		#NULL!	#NULL!	#NULL!	#NULL!	#NULL!	01.863	01.446	Male	20	English	28
2	1	2011-10-28	16:26:39	53	FRIGHTENED	1	Anger_1	1633	1489	4761	6394	366129	5	4	4	3	3	5	4	4	4	4		52		#NULL!	#NULL!	#NULL!	#NULL!	#NULL!	01.863	01.446	Male	20	English	28
2	1	2011-10-28	16:26:39	45	IN GREAT PAIN	3	Anger_1	1633	1489	4888	6521	313474	5	4	4	3	3	5	4	4	4	4		52		#NULL!	#NULL!	#NULL!	#NULL!	#NULL!	01.863	01.446	Male	20	English	28
2	1	2011-10-28	16:26:39	61	SURPRISED or STARTLED	1	Anger_1	1633	1489	1820	3453	421547	5	4	4	3	3	5	4	4	4	4		52		#NULL!	#NULL!	#NULL!	#NULL!	#NULL!	01.863	01.446	Male	20	English	28
2	1	2011-10-28	16:26:39	54	AGGRESSIVE or ANGRY	5	Anger_2	3168	2968	142	3310	371744	5	4	4	3	3	5	4	4	4	4		52		#NULL!	#NULL!	#NULL!	#NULL!	#NULL!	03.185	02.911	Male	20	English	28
2	1	2011-10-28	16:26:39	46	ANNOYED or FRUSTRATED	4	Anger_2	3168	2968	891	4059	319929	5	4	4	3	3	5	4	4	4	4		52		#NULL!	#NULL!	#NULL!	#NULL!	#NULL!	03.185	02.911	Male	20	English	28
2	1	2011-10-28	16:26:39	103	EXCITED and HAPPY	1	Anger_2	3168	2968	649	3817	654611	5	4	4	3	3	5	4	4	4	4		52		#NULL!	#NULL!	#NULL!	#NULL!	#NULL!	03.185	02.911	Male	20	English	28
2	1	2011-10-28	16:26:39	72	FRIGHTENED	2	Anger_2	3168	2968	1961	5129	480496	5	4	4	3	3	5	4	4	4	4		52		#NULL!	#NULL!	#NULL!	#NULL!	#NULL!	03.185	02.911	Male	20	English	28
2	1	2011-10-28	16:26:39	161	IN GREAT PAIN	4	Anger_2	3168	2968	2347	5515	987493	5	4	4	3	3	5	4	4	4	4		52		#NULL!	#NULL!	#NULL!	#NULL!	#NULL!	03.185	02.911	Male	20	English	28
2	1	2011-10-28	16:26:39	11	SURPRISED or STARTLED	1	Anger_2	3168	2968	309	3477	101992	5	4	4	3	3	5	4	4	4	4		52		#NULL!	#NULL!	#NULL!	#NULL!	#NULL!	03.185	02.911	Male	20	English	28
2	1	2011-10-28	16:26:39	91	AGGRESSIVE or ANGRY	1	Happiness_4	809	809	1171	1980	589439	5	4	4	3	3	5	4	4	4	4		52		#NULL!	#NULL!	#NULL!	#NULL!	#NULL!	00.809	00.787	Male	20	English	28
2	1	2011-10-28	16:26:39	113	ANNOYED or FRUSTRATED	1	Happiness_4	809	809	1506	2315	709881	5	4	4	3	3	5	4	4	4	4		52		#NULL!	#NULL!	#NULL!	#NULL!	#NULL!	00.809	00.787	Male	20	English	28
2	1	2011-10-28	16:26:39	136	EXCITED and HAPPY	4	Happiness_4	809	809	1685	2494	838934	5	4	4	3	3	5	4	4	4	4		52		#NULL!	#NULL!	#NULL!	#NULL!	#NULL!	00.809	00.787	Male	20	English	28
2	1	2011-10-28	16:26:39	129	FRIGHTENED	4	Happiness_4	809	809	1235	2044	800229	5	4	4	3	3	5	4	4	4	4		52		#NULL!	#NULL!	#NULL!	#NULL!	#NULL!	00.809	00.787	Male	20	English	28
2	1	2011-10-28	16:26:39	143	IN GREAT PAIN	4	Happiness_4	809	809	2366	3175	879155	5	4	4	3	3	5	4	4	4	4		52		#NULL!	#NULL!	#NULL!	#NULL!	#NULL!	00.809	00.787	Male	20	English	28
2	1	2011-10-28	16:26:39	49	SURPRISED or STARTLED	4	Happiness_4	809	809	2827	3636	336805	5	4	4	3	3	5	4	4	4	4		52		#NULL!	#NULL!	#NULL!	#NULL!	#NULL!	00.809	00.787	Male	20	English	28
2	1	2011-10-28	16:26:39	63	AGGRESSIVE or ANGRY	1	Happiness_5	1024	1024	972	1996	432079	5	4	4	3	3	5	4	4	4	4		52		#NULL!	#NULL!	#NULL!	#NULL!	#NULL!	01.113	01.113	Male	20	English	28
2	1	2011-10-28	16:26:39	32	ANNOYED or FRUSTRATED	2	Happiness_5	1024	1024	7139	8163	229172	5	4	4	3	3	5	4	4	4	4		52		#NULL!	#NULL!	#NULL!	#NULL!	#NULL!	01.113	01.113	Male	20	English	28
2	1	2011-10-28	16:26:39	180	EXCITED and HAPPY	2	Happiness_5	1024	1024	4581	5605	1097688	5	4	4	3	3	5	4	4	4	4		52		#NULL!	#NULL!	#NULL!	#NULL!	#NULL!	01.113	01.113	Male	20	English	28
2	1	2011-10-28	16:26:39	107	FRIGHTENED	4	Happiness_5	1024	1024	783	1807	676562	5	4	4	3	3	5	4	4	4	4		52		#NULL!	#NULL!	#NULL!	#NULL!	#NULL!	01.113	01.113	Male	20	English	28
2	1	2011-10-28	16:26:39	43	IN GREAT PAIN	2	Happiness_5	1024	1024	1941	2965	300417	5	4	4	3	3	5	4	4	4	4		52		#NULL!	#NULL!	#NULL!	#NULL!	#NULL!	01.113	01.113	Male	20	English	28
2	1	2011-10-28	16:26:39	138	SURPRISED or STARTLED	4	Happiness_5	1024	1024	2404	3428	850738	5	4	4	3	3	5	4	4	4	4		52		#NULL!	#NULL!	#NULL!	#NULL!	#NULL!	01.113	01.113	Male	20	English	28
2	1	2011-10-28	16:26:39	98	AGGRESSIVE or ANGRY	1	Happiness_6	931	931	1836	2767	625542	5	4	4	3	3	5	4	4	4	4		52		#NULL!	#NULL!	#NULL!	#NULL!	#NULL!	01.039	01.000	Male	20	English	28
2	1	2011-10-28	16:26:39	83	ANNOYED or FRUSTRATED	1	Happiness_6	931	931	806	1737	551292	5	4	4	3	3	5	4	4	4	4		52		#NULL!	#NULL!	#NULL!	#NULL!	#NULL!	01.039	01.000	Male	20	English	28
2	1	2011-10-28	16:26:39	74	EXCITED and HAPPY	3	Happiness_6	931	931	1974	2905	491614	5	4	4	3	3	5	4	4	4	4		52		#NULL!	#NULL!	#NULL!	#NULL!	#NULL!	01.039	01.000	Male	20	English	28
2	1	2011-10-28	16:26:39	44	FRIGHTENED	4	Happiness_6	931	931	887	1818	304546	5	4	4	3	3	5	4	4	4	4		52		#NULL!	#NULL!	#NULL!	#NULL!	#NULL!	01.039	01.000	Male	20	English	28
2	1	2011-10-28	16:26:39	99	IN GREAT PAIN	4	Happiness_6	931	931	3731	4662	632496	5	4	4	3	3	5	4	4	4	4		52		#NULL!	#NULL!	#NULL!	#NULL!	#NULL!	01.039	01.000	Male	20	English	28
2	1	2011-10-28	16:26:39	160	SURPRISED or STARTLED	5	Happiness_6	931	931	2060	2991	979542	5	4	4	3	3	5	4	4	4	4		52		#NULL!	#NULL!	#NULL!	#NULL!	#NULL!	01.039	01.000	Male	20	English	28
2	1	2011-10-28	16:26:39	96	AGGRESSIVE or ANGRY	1	Happiness_7	483	471	2618	3101	614221	5	4	4	3	3	5	4	4	4	4		52		#NULL!	#NULL!	#NULL!	#NULL!	#NULL!	00.533	00.515	Male	20	English	28
2	1	2011-10-28	16:26:39	38	ANNOYED or FRUSTRATED	1	Happiness_7	483	471	1517	2000	271266	5	4	4	3	3	5	4	4	4	4		52		#NULL!	#NULL!	#NULL!	#NULL!	#NULL!	00.533	00.515	Male	20	English	28
2	1	2011-10-28	16:26:39	79	EXCITED and HAPPY	2	Happiness_7	483	471	6200	6683	524846	5	4	4	3	3	5	4	4	4	4		52		#NULL!	#NULL!	#NULL!	#NULL!	#NULL!	00.533	00.515	Male	20	English	28
2	1	2011-10-28	16:26:39	170	FRIGHTENED	4	Happiness_7	483	471	3407	3890	1041522	5	4	4	3	3	5	4	4	4	4		52		#NULL!	#NULL!	#NULL!	#NULL!	#NULL!	00.533	00.515	Male	20	English	28
2	1	2011-10-28	16:26:39	114	IN GREAT PAIN	3	Happiness_7	483	471	2183	2666	714791	5	4	4	3	3	5	4	4	4	4		52		#NULL!	#NULL!	#NULL!	#NULL!	#NULL!	00.533	00.515	Male	20	English	28
2	1	2011-10-28	16:26:39	128	SURPRISED or STARTLED	4	Happiness_7	483	471	2571	3054	795863	5	4	4	3	3	5	4	4	4	4		52		#NULL!	#NULL!	#NULL!	#NULL!	#NULL!	00.533	00.515	Male	20	English	28
2	1	2011-10-28	16:26:39	90	AGGRESSIVE or ANGRY	1	Happiness_8	943	943	1321	2264	585131	5	4	4	3	3	5	4	4	4	4		52		#NULL!	#NULL!	#NULL!	#NULL!	#NULL!	00.959	00.959	Male	20	English	28
2	1	2011-10-28	16:26:39	135	ANNOYED or FRUSTRATED	1	Happiness_8	943	943	1488	2431	834129	5	4	4	3	3	5	4	4	4	4		52		#NULL!	#NULL!	#NULL!	#NULL!	#NULL!	00.959	00.959	Male	20	English	28
2	1	2011-10-28	16:26:39	159	EXCITED and HAPPY	2	Happiness_8	943	943	3123	4066	974305	5	4	4	3	3	5	4	4	4	4		52		#NULL!	#NULL!	#NULL!	#NULL!	#NULL!	00.959	00.959	Male	20	English	28
2	1	2011-10-28	16:26:39	78	FRIGHTENED	4	Happiness_8	943	943	1595	2538	515909	5	4	4	3	3	5	4	4	4	4		52		#NULL!	#NULL!	#NULL!	#NULL!	#NULL!	00.959	00.959	Male	20	English	28
2	1	2011-10-28	16:26:39	175	IN GREAT PAIN	2	Happiness_8	943	943	2182	3125	1065987	5	4	4	3	3	5	4	4	4	4		52		#NULL!	#NULL!	#NULL!	#NULL!	#NULL!	00.959	00.959	Male	20	English	28
2	1	2011-10-28	16:26:39	108	SURPRISED or STARTLED	4	Happiness_8	943	943	3823	4766	683629	5	4	4	3	3	5	4	4	4	4		52		#NULL!	#NULL!	#NULL!	#NULL!	#NULL!	00.959	00.959	Male	20	English	28
2	1	2011-10-28	16:26:39	165	AGGRESSIVE or ANGRY	1	Pain_6	836	762	1134	1970	1010781	5	4	4	3	3	5	4	4	4	4		52		#NULL!	#NULL!	#NULL!	#NULL!	#NULL!	00.942	00.771	Male	20	English	28
2	1	2011-10-28	16:26:39	85	ANNOYED or FRUSTRATED	1	Pain_6	836	762	1944	2780	559999	5	4	4	3	3	5	4	4	4	4		52		#NULL!	#NULL!	#NULL!	#NULL!	#NULL!	00.942	00.771	Male	20	English	28
2	1	2011-10-28	16:26:39	153	EXCITED and HAPPY	5	Pain_6	836	762	861	1697	937689	5	4	4	3	3	5	4	4	4	4		52		#NULL!	#NULL!	#NULL!	#NULL!	#NULL!	00.942	00.771	Male	20	English	28
2	1	2011-10-28	16:26:39	52	FRIGHTENED	1	Pain_6	836	762	1837	2673	357415	5	4	4	3	3	5	4	4	4	4		52		#NULL!	#NULL!	#NULL!	#NULL!	#NULL!	00.942	00.771	Male	20	English	28
2	1	2011-10-28	16:26:39	4	IN GREAT PAIN	1	Pain_6	836	762	2593	3429	55641	5	4	4	3	3	5	4	4	4	4		52		#NULL!	#NULL!	#NULL!	#NULL!	#NULL!	00.942	00.771	Male	20	English	28
2	1	2011-10-28	16:26:39	34	SURPRISED or STARTLED	3	Pain_6	836	762	10305	11141	247796	5	4	4	3	3	5	4	4	4	4		52		#NULL!	#NULL!	#NULL!	#NULL!	#NULL!	00.942	00.771	Male	20	English	28
2	1	2011-10-28	16:26:39	9	AGGRESSIVE or ANGRY	4	Happiness_9	1308	1191	2154	3462	89587	5	4	4	3	3	5	4	4	4	4		52		#NULL!	#NULL!	#NULL!	#NULL!	#NULL!	01.322	01.322	Male	20	English	28
2	1	2011-10-28	16:26:39	13	ANNOYED or FRUSTRATED	2	Happiness_9	1308	1191	3410	4718	113318	5	4	4	3	3	5	4	4	4	4		52		#NULL!	#NULL!	#NULL!	#NULL!	#NULL!	01.322	01.322	Male	20	English	28
2	1	2011-10-28	16:26:39	127	EXCITED and HAPPY	1	Happiness_9	1308	1191	3245	4553	790549	5	4	4	3	3	5	4	4	4	4		52		#NULL!	#NULL!	#NULL!	#NULL!	#NULL!	01.322	01.322	Male	20	English	28
2	1	2011-10-28	16:26:39	70	FRIGHTENED	4	Happiness_9	1308	1191	1186	2494	466323	5	4	4	3	3	5	4	4	4	4		52		#NULL!	#NULL!	#NULL!	#NULL!	#NULL!	01.322	01.322	Male	20	English	28
2	1	2011-10-28	16:26:39	110	IN GREAT PAIN	4	Happiness_9	1308	1191	896	2204	694876	5	4	4	3	3	5	4	4	4	4		52		#NULL!	#NULL!	#NULL!	#NULL!	#NULL!	01.322	01.322	Male	20	English	28
2	1	2011-10-28	16:26:39	41	SURPRISED or STARTLED	2	Happiness_9	1308	1191	4093	5401	289428	5	4	4	3	3	5	4	4	4	4		52		#NULL!	#NULL!	#NULL!	#NULL!	#NULL!	01.322	01.322	Male	20	English	28
2	1	2011-10-28	16:26:39	125	AGGRESSIVE or ANGRY	1	Happiness_10	676	595	2272	2948	779326	5	4	4	3	3	5	4	4	4	4		52		#NULL!	#NULL!	#NULL!	#NULL!	#NULL!	00.684	00.684	Male	20	English	28
2	1	2011-10-28	16:26:39	104	ANNOYED or FRUSTRATED	2	Happiness_10	676	595	4099	4775	662165	5	4	4	3	3	5	4	4	4	4		52		#NULL!	#NULL!	#NULL!	#NULL!	#NULL!	00.684	00.684	Male	20	English	28
2	1	2011-10-28	16:26:39	37	EXCITED and HAPPY	1	Happiness_10	676	595	3113	3789	267011	5	4	4	3	3	5	4	4	4	4		52		#NULL!	#NULL!	#NULL!	#NULL!	#NULL!	00.684	00.684	Male	20	English	28
2	1	2011-10-28	16:26:39	176	FRIGHTENED	4	Happiness_10	676	595	3274	3950	1072172	5	4	4	3	3	5	4	4	4	4		52		#NULL!	#NULL!	#NULL!	#NULL!	#NULL!	00.684	00.684	Male	20	English	28
2	1	2011-10-28	16:26:39	23	IN GREAT PAIN	3	Happiness_10	676	595	2068	2744	171306	5	4	4	3	3	5	4	4	4	4		52		#NULL!	#NULL!	#NULL!	#NULL!	#NULL!	00.684	00.684	Male	20	English	28
2	1	2011-10-28	16:26:39	167	SURPRISED or STARTLED	4	Happiness_10	676	595	2879	3555	1021016	5	4	4	3	3	5	4	4	4	4		52		#NULL!	#NULL!	#NULL!	#NULL!	#NULL!	00.684	00.684	Male	20	English	28
2	1	2011-10-28	16:26:39	27	AGGRESSIVE or ANGRY	1	Happiness_11	1432	1397	1692	3124	195480	5	4	4	3	3	5	4	4	4	4		52		#NULL!	#NULL!	#NULL!	#NULL!	#NULL!	01.496	01.496	Male	20	English	28
2	1	2011-10-28	16:26:39	116	ANNOYED or FRUSTRATED	2	Happiness_11	1432	1397	3430	4862	728108	5	4	4	3	3	5	4	4	4	4		52		#NULL!	#NULL!	#NULL!	#NULL!	#NULL!	01.496	01.496	Male	20	English	28
2	1	2011-10-28	16:26:39	5	EXCITED and HAPPY	2	Happiness_11	1432	1397	2213	3645	61534	5	4	4	3	3	5	4	4	4	4		52		#NULL!	#NULL!	#NULL!	#NULL!	#NULL!	01.496	01.496	Male	20	English	28
2	1	2011-10-28	16:26:39	20	FRIGHTENED	5	Happiness_11	1432	1397	678	2110	154425	5	4	4	3	3	5	4	4	4	4		52		#NULL!	#NULL!	#NULL!	#NULL!	#NULL!	01.496	01.496	Male	20	English	28
2	1	2011-10-28	16:26:39	112	IN GREAT PAIN	4	Happiness_11	1432	1397	1720	3152	705225	5	4	4	3	3	5	4	4	4	4		52		#NULL!	#NULL!	#NULL!	#NULL!	#NULL!	01.496	01.496	Male	20	English	28
2	1	2011-10-28	16:26:39	101	SURPRISED or STARTLED	4	Happiness_11	1432	1397	2569	4001	643908	5	4	4	3	3	5	4	4	4	4		52		#NULL!	#NULL!	#NULL!	#NULL!	#NULL!	01.496	01.496	Male	20	English	28
3	1	2011-11-04	11:31:58	39	AGGRESSIVE or ANGRY	2	Fear_1	1076	836	1189	2265	289729	4	3	1	2	4	1	1	3	2	4		46		#NULL!	#NULL!	#NULL!	#NULL!	#NULL!	01.124	00.874	Female	18	English	16
3	1	2011-11-04	11:31:58	61	ANNOYED or FRUSTRATED	3	Fear_1	1076	836	1912	2988	413765	4	3	1	2	4	1	1	3	2	4		46		#NULL!	#NULL!	#NULL!	#NULL!	#NULL!	01.124	00.874	Female	18	English	16
3	1	2011-11-04	11:31:58	47	EXCITED and HAPPY	1	Fear_1	1076	836	2782	3858	342751	4	3	1	2	4	1	1	3	2	4		46		#NULL!	#NULL!	#NULL!	#NULL!	#NULL!	01.124	00.874	Female	18	English	16
3	1	2011-11-04	11:31:58	122	FRIGHTENED	5	Fear_1	1076	836	1303	2379	751821	4	3	1	2	4	1	1	3	2	4		46		#NULL!	#NULL!	#NULL!	#NULL!	#NULL!	01.124	00.874	Female	18	English	16
3	1	2011-11-04	11:31:58	31	IN GREAT PAIN	3	Fear_1	1076	836	2606	3682	239767	4	3	1	2	4	1	1	3	2	4		46		#NULL!	#NULL!	#NULL!	#NULL!	#NULL!	01.124	00.874	Female	18	English	16
3	1	2011-11-04	11:31:58	167	SURPRISED or STARTLED	4	Fear_1	1076	836	2061	3137	975745	4	3	1	2	4	1	1	3	2	4		46		#NULL!	#NULL!	#NULL!	#NULL!	#NULL!	01.124	00.874	Female	18	English	16
3	1	2011-11-04	11:31:58	99	AGGRESSIVE or ANGRY	4	Frustration_1	338	338	2784	3122	627464	4	3	1	2	4	1	1	3	2	4		46		#NULL!	#NULL!	#NULL!	#NULL!	#NULL!	00.338	00.338	Female	18	English	16
3	1	2011-11-04	11:31:58	111	ANNOYED or FRUSTRATED	2	Frustration_1	338	338	3277	3615	690323	4	3	1	2	4	1	1	3	2	4		46		#NULL!	#NULL!	#NULL!	#NULL!	#NULL!	00.338	00.338	Female	18	English	16
3	1	2011-11-04	11:31:58	177	EXCITED and HAPPY	3	Frustration_1	338	338	4623	4961	1024239	4	3	1	2	4	1	1	3	2	4		46		#NULL!	#NULL!	#NULL!	#NULL!	#NULL!	00.338	00.338	Female	18	English	16
3	1	2011-11-04	11:31:58	33	FRIGHTENED	5	Frustration_1	338	338	713	1051	247606	4	3	1	2	4	1	1	3	2	4		46		#NULL!	#NULL!	#NULL!	#NULL!	#NULL!	00.338	00.338	Female	18	English	16
3	1	2011-11-04	11:31:58	129	IN GREAT PAIN	2	Frustration_1	338	338	1896	2234	784286	4	3	1	2	4	1	1	3	2	4		46		#NULL!	#NULL!	#NULL!	#NULL!	#NULL!	00.338	00.338	Female	18	English	16
3	1	2011-11-04	11:31:58	175	SURPRISED or STARTLED	5	Frustration_1	338	338	795	1133	1012079	4	3	1	2	4	1	1	3	2	4		46		#NULL!	#NULL!	#NULL!	#NULL!	#NULL!	00.338	00.338	Female	18	English	16
3	1	2011-11-04	11:31:58	102	AGGRESSIVE or ANGRY	2	Pain_1	1436	1436	1732	3168	645109	4	3	1	2	4	1	1	3	2	4		46		#NULL!	#NULL!	#NULL!	#NULL!	#NULL!	01.436	01.436	Female	18	English	16
3	1	2011-11-04	11:31:58	82	ANNOYED or FRUSTRATED	2	Pain_1	1436	1436	1186	2622	532538	4	3	1	2	4	1	1	3	2	4		46		#NULL!	#NULL!	#NULL!	#NULL!	#NULL!	01.436	01.436	Female	18	English	16
3	1	2011-11-04	11:31:58	43	EXCITED and HAPPY	1	Pain_1	1436	1436	941	2377	313902	4	3	1	2	4	1	1	3	2	4		46		#NULL!	#NULL!	#NULL!	#NULL!	#NULL!	01.436	01.436	Female	18	English	16
3	1	2011-11-04	11:31:58	145	FRIGHTENED	5	Pain_1	1436	1436	614	2050	864118	4	3	1	2	4	1	1	3	2	4		46		#NULL!	#NULL!	#NULL!	#NULL!	#NULL!	01.436	01.436	Female	18	English	16
3	1	2011-11-04	11:31:58	169	IN GREAT PAIN	2	Pain_1	1436	1436	1380	2816	987413	4	3	1	2	4	1	1	3	2	4		46		#NULL!	#NULL!	#NULL!	#NULL!	#NULL!	01.436	01.436	Female	18	English	16
3	1	2011-11-04	11:31:58	165	SURPRISED or STARTLED	2	Pain_1	1436	1436	4322	5758	965976	4	3	1	2	4	1	1	3	2	4		46		#NULL!	#NULL!	#NULL!	#NULL!	#NULL!	01.436	01.436	Female	18	English	16
3	1	2011-11-04	11:31:58	110	AGGRESSIVE or ANGRY	1	Surprise_1	466	421	837	1303	684438	4	3	1	2	4	1	1	3	2	4		46		#NULL!	#NULL!	#NULL!	#NULL!	#NULL!	00.539	00.409	Female	18	English	16
3	1	2011-11-04	11:31:58	162	ANNOYED or FRUSTRATED	2	Surprise_1	466	421	1346	1812	946684	4	3	1	2	4	1	1	3	2	4		46		#NULL!	#NULL!	#NULL!	#NULL!	#NULL!	00.539	00.409	Female	18	English	16
3	1	2011-11-04	11:31:58	159	EXCITED and HAPPY	2	Surprise_1	466	421	4077	4543	933402	4	3	1	2	4	1	1	3	2	4		46		#NULL!	#NULL!	#NULL!	#NULL!	#NULL!	00.539	00.409	Female	18	English	16
3	1	2011-11-04	11:31:58	41	FRIGHTENED	5	Surprise_1	466	421	1708	2174	303197	4	3	1	2	4	1	1	3	2	4		46		#NULL!	#NULL!	#NULL!	#NULL!	#NULL!	00.539	00.409	Female	18	English	16
3	1	2011-11-04	11:31:58	54	IN GREAT PAIN	1	Surprise_1	466	421	1830	2296	378559	4	3	1	2	4	1	1	3	2	4		46		#NULL!	#NULL!	#NULL!	#NULL!	#NULL!	00.539	00.409	Female	18	English	16
3	1	2011-11-04	11:31:58	179	SURPRISED or STARTLED	4	Surprise_1	466	421	2143	2609	1035679	4	3	1	2	4	1	1	3	2	4		46		#NULL!	#NULL!	#NULL!	#NULL!	#NULL!	00.539	00.409	Female	18	English	16
3	1	2011-11-04	11:31:58	25	AGGRESSIVE or ANGRY	2	Pain_2	691	672	4092	4783	200977	4	3	1	2	4	1	1	3	2	4		46		#NULL!	#NULL!	#NULL!	#NULL!	#NULL!	00.706	00.706	Female	18	English	16
3	1	2011-11-04	11:31:58	113	ANNOYED or FRUSTRATED	2	Pain_2	691	672	1764	2455	702590	4	3	1	2	4	1	1	3	2	4		46		#NULL!	#NULL!	#NULL!	#NULL!	#NULL!	00.706	00.706	Female	18	English	16
3	1	2011-11-04	11:31:58	7	EXCITED and HAPPY	2	Pain_2	691	672	4713	5404	72707	4	3	1	2	4	1	1	3	2	4		46		#NULL!	#NULL!	#NULL!	#NULL!	#NULL!	00.706	00.706	Female	18	English	16
3	1	2011-11-04	11:31:58	84	FRIGHTENED	5	Pain_2	691	672	2148	2839	545712	4	3	1	2	4	1	1	3	2	4		46		#NULL!	#NULL!	#NULL!	#NULL!	#NULL!	00.706	00.706	Female	18	English	16
3	1	2011-11-04	11:31:58	164	IN GREAT PAIN	1	Pain_2	691	672	3039	3730	957903	4	3	1	2	4	1	1	3	2	4		46		#NULL!	#NULL!	#NULL!	#NULL!	#NULL!	00.706	00.706	Female	18	English	16
3	1	2011-11-04	11:31:58	14	SURPRISED or STARTLED	3	Pain_2	691	672	7819	8510	131367	4	3	1	2	4	1	1	3	2	4		46		#NULL!	#NULL!	#NULL!	#NULL!	#NULL!	00.706	00.706	Female	18	English	16
3	1	2011-11-04	11:31:58	56	AGGRESSIVE or ANGRY	1	Surprise_2	281	281	2199	2480	388427	4	3	1	2	4	1	1	3	2	4		46		#NULL!	#NULL!	#NULL!	#NULL!	#NULL!	00.311	00.311	Female	18	English	16
3	1	2011-11-04	11:31:58	91	ANNOYED or FRUSTRATED	3	Surprise_2	281	281	2877	3158	579360	4	3	1	2	4	1	1	3	2	4		46		#NULL!	#NULL!	#NULL!	#NULL!	#NULL!	00.311	00.311	Female	18	English	16
3	1	2011-11-04	11:31:58	139	EXCITED and HAPPY	3	Surprise_2	281	281	2281	2562	835360	4	3	1	2	4	1	1	3	2	4		46		#NULL!	#NULL!	#NULL!	#NULL!	#NULL!	00.311	00.311	Female	18	English	16
3	1	2011-11-04	11:31:58	15	FRIGHTENED	2	Surprise_2	281	281	6742	7023	140634	4	3	1	2	4	1	1	3	2	4		46		#NULL!	#NULL!	#NULL!	#NULL!	#NULL!	00.311	00.311	Female	18	English	16
3	1	2011-11-04	11:31:58	160	IN GREAT PAIN	1	Surprise_2	281	281	1637	1918	937590	4	3	1	2	4	1	1	3	2	4		46		#NULL!	#NULL!	#NULL!	#NULL!	#NULL!	00.311	00.311	Female	18	English	16
3	1	2011-11-04	11:31:58	156	SURPRISED or STARTLED	5	Surprise_2	281	281	2487	2768	918687	4	3	1	2	4	1	1	3	2	4		46		#NULL!	#NULL!	#NULL!	#NULL!	#NULL!	00.311	00.311	Female	18	English	16
3	1	2011-11-04	11:31:58	59	AGGRESSIVE or ANGRY	5	Pain_3	1787	1787	1031	2818	403176	4	3	1	2	4	1	1	3	2	4		46		#NULL!	#NULL!	#NULL!	#NULL!	#NULL!	02.093	01.876	Female	18	English	16
3	1	2011-11-04	11:31:58	12	ANNOYED or FRUSTRATED	5	Pain_3	1787	1787	1598	3385	112233	4	3	1	2	4	1	1	3	2	4		46		#NULL!	#NULL!	#NULL!	#NULL!	#NULL!	02.093	01.876	Female	18	English	16
3	1	2011-11-04	11:31:58	71	EXCITED and HAPPY	1	Pain_3	1787	1787	709	2496	467541	4	3	1	2	4	1	1	3	2	4		46		#NULL!	#NULL!	#NULL!	#NULL!	#NULL!	02.093	01.876	Female	18	English	16
3	1	2011-11-04	11:31:58	93	FRIGHTENED	2	Pain_3	1787	1787	4831	6618	594058	4	3	1	2	4	1	1	3	2	4		46		#NULL!	#NULL!	#NULL!	#NULL!	#NULL!	02.093	01.876	Female	18	English	16
3	1	2011-11-04	11:31:58	57	IN GREAT PAIN	4	Pain_3	1787	1787	1744	3531	394287	4	3	1	2	4	1	1	3	2	4		46		#NULL!	#NULL!	#NULL!	#NULL!	#NULL!	02.093	01.876	Female	18	English	16
3	1	2011-11-04	11:31:58	40	SURPRISED or STARTLED	2	Pain_3	1787	1787	4934	6721	298760	4	3	1	2	4	1	1	3	2	4		46		#NULL!	#NULL!	#NULL!	#NULL!	#NULL!	02.093	01.876	Female	18	English	16
3	1	2011-11-04	11:31:58	168	AGGRESSIVE or ANGRY	3	Fear_2	1982	1882	2286	4268	982269	4	3	1	2	4	1	1	3	2	4		46		#NULL!	#NULL!	#NULL!	#NULL!	#NULL!	02.024	01.913	Female	18	English	16
3	1	2011-11-04	11:31:58	154	ANNOYED or FRUSTRATED	2	Fear_2	1982	1882	1671	3653	910154	4	3	1	2	4	1	1	3	2	4		46		#NULL!	#NULL!	#NULL!	#NULL!	#NULL!	02.024	01.913	Female	18	English	16
3	1	2011-11-04	11:31:58	37	EXCITED and HAPPY	2	Fear_2	1982	1882	2600	4582	280842	4	3	1	2	4	1	1	3	2	4		46		#NULL!	#NULL!	#NULL!	#NULL!	#NULL!	02.024	01.913	Female	18	English	16
3	1	2011-11-04	11:31:58	123	FRIGHTENED	5	Fear_2	1982	1882	255	2237	756371	4	3	1	2	4	1	1	3	2	4		46		#NULL!	#NULL!	#NULL!	#NULL!	#NULL!	02.024	01.913	Female	18	English	16
3	1	2011-11-04	11:31:58	68	IN GREAT PAIN	5	Fear_2	1982	1882	1717	3699	451946	4	3	1	2	4	1	1	3	2	4		46		#NULL!	#NULL!	#NULL!	#NULL!	#NULL!	02.024	01.913	Female	18	English	16
3	1	2011-11-04	11:31:58	95	SURPRISED or STARTLED	4	Fear_2	1982	1882	3239	5221	606052	4	3	1	2	4	1	1	3	2	4		46		#NULL!	#NULL!	#NULL!	#NULL!	#NULL!	02.024	01.913	Female	18	English	16
3	1	2011-11-04	11:31:58	6	AGGRESSIVE or ANGRY	2	Fear_3	540	391	2687	3227	65070	4	3	1	2	4	1	1	3	2	4		46		#NULL!	#NULL!	#NULL!	#NULL!	#NULL!	00.540	00.400	Female	18	English	16
3	1	2011-11-04	11:31:58	42	ANNOYED or FRUSTRATED	3	Fear_3	540	391	3216	3756	309203	4	3	1	2	4	1	1	3	2	4		46		#NULL!	#NULL!	#NULL!	#NULL!	#NULL!	00.540	00.400	Female	18	English	16
3	1	2011-11-04	11:31:58	11	EXCITED and HAPPY	2	Fear_3	540	391	3186	3726	106546	4	3	1	2	4	1	1	3	2	4		46		#NULL!	#NULL!	#NULL!	#NULL!	#NULL!	00.540	00.400	Female	18	English	16
3	1	2011-11-04	11:31:58	118	FRIGHTENED	5	Fear_3	540	391	630	1170	729789	4	3	1	2	4	1	1	3	2	4		46		#NULL!	#NULL!	#NULL!	#NULL!	#NULL!	00.540	00.400	Female	18	English	16
3	1	2011-11-04	11:31:58	98	IN GREAT PAIN	3	Fear_3	540	391	4612	5152	622097	4	3	1	2	4	1	1	3	2	4		46		#NULL!	#NULL!	#NULL!	#NULL!	#NULL!	00.540	00.400	Female	18	English	16
3	1	2011-11-04	11:31:58	151	SURPRISED or STARTLED	5	Fear_3	540	391	507	1047	893288	4	3	1	2	4	1	1	3	2	4		46		#NULL!	#NULL!	#NULL!	#NULL!	#NULL!	00.540	00.400	Female	18	English	16
3	1	2011-11-04	11:31:58	176	AGGRESSIVE or ANGRY	1	Fear_4	1080	572	1594	2674	1017043	4	3	1	2	4	1	1	3	2	4		46		#NULL!	#NULL!	#NULL!	#NULL!	#NULL!	01.089	00.700	Female	18	English	16
3	1	2011-11-04	11:31:58	103	ANNOYED or FRUSTRATED	1	Fear_4	1080	572	1342	2422	649824	4	3	1	2	4	1	1	3	2	4		46		#NULL!	#NULL!	#NULL!	#NULL!	#NULL!	01.089	00.700	Female	18	English	16
3	1	2011-11-04	11:31:58	135	EXCITED and HAPPY	1	Fear_4	1080	572	429	1509	818660	4	3	1	2	4	1	1	3	2	4		46		#NULL!	#NULL!	#NULL!	#NULL!	#NULL!	01.089	00.700	Female	18	English	16
3	1	2011-11-04	11:31:58	3	FRIGHTENED	5	Fear_4	1080	572	1356	2436	45277	4	3	1	2	4	1	1	3	2	4		46		#NULL!	#NULL!	#NULL!	#NULL!	#NULL!	01.089	00.700	Female	18	English	16
3	1	2011-11-04	11:31:58	67	IN GREAT PAIN	2	Fear_4	1080	572	1928	3008	445895	4	3	1	2	4	1	1	3	2	4		46		#NULL!	#NULL!	#NULL!	#NULL!	#NULL!	01.089	00.700	Female	18	English	16
3	1	2011-11-04	11:31:58	153	SURPRISED or STARTLED	5	Fear_4	1080	572	859	1939	904082	4	3	1	2	4	1	1	3	2	4		46		#NULL!	#NULL!	#NULL!	#NULL!	#NULL!	01.089	00.700	Female	18	English	16
3	1	2011-11-04	11:31:58	26	AGGRESSIVE or ANGRY	2	Pain_4	2836	2786	3177	6013	209403	4	3	1	2	4	1	1	3	2	4		46		#NULL!	#NULL!	#NULL!	#NULL!	#NULL!	03.109	02.740	Female	18	English	16
3	1	2011-11-04	11:31:58	132	ANNOYED or FRUSTRATED	1	Pain_4	2836	2786	906	3742	802709	4	3	1	2	4	1	1	3	2	4		46		#NULL!	#NULL!	#NULL!	#NULL!	#NULL!	03.109	02.740	Female	18	English	16
3	1	2011-11-04	11:31:58	77	EXCITED and HAPPY	1	Pain_4	2836	2786	529	3365	502958	4	3	1	2	4	1	1	3	2	4		46		#NULL!	#NULL!	#NULL!	#NULL!	#NULL!	03.109	02.740	Female	18	English	16
3	1	2011-11-04	11:31:58	62	FRIGHTENED	4	Pain_4	2836	2786	2070	4906	420993	4	3	1	2	4	1	1	3	2	4		46		#NULL!	#NULL!	#NULL!	#NULL!	#NULL!	03.109	02.740	Female	18	English	16
3	1	2011-11-04	11:31:58	130	IN GREAT PAIN	4	Pain_4	2836	2786	1712	4548	791326	4	3	1	2	4	1	1	3	2	4		46		#NULL!	#NULL!	#NULL!	#NULL!	#NULL!	03.109	02.740	Female	18	English	16
3	1	2011-11-04	11:31:58	124	SURPRISED or STARTLED	1	Pain_4	2836	2786	235	3071	761763	4	3	1	2	4	1	1	3	2	4		46		#NULL!	#NULL!	#NULL!	#NULL!	#NULL!	03.109	02.740	Female	18	English	16
3	1	2011-11-04	11:31:58	104	AGGRESSIVE or ANGRY	4	Happiness_1	930	728	2298	3228	655388	4	3	1	2	4	1	1	3	2	4		46		#NULL!	#NULL!	#NULL!	#NULL!	#NULL!	01.501	00.883	Female	18	English	16
3	1	2011-11-04	11:31:58	78	ANNOYED or FRUSTRATED	2	Happiness_1	930	728	2342	3272	508559	4	3	1	2	4	1	1	3	2	4		46		#NULL!	#NULL!	#NULL!	#NULL!	#NULL!	01.501	00.883	Female	18	English	16
3	1	2011-11-04	11:31:58	10	EXCITED and HAPPY	2	Happiness_1	930	728	3959	4889	100562	4	3	1	2	4	1	1	3	2	4		46		#NULL!	#NULL!	#NULL!	#NULL!	#NULL!	01.501	00.883	Female	18	English	16
3	1	2011-11-04	11:31:58	55	FRIGHTENED	5	Happiness_1	930	728	1952	2882	383686	4	3	1	2	4	1	1	3	2	4		46		#NULL!	#NULL!	#NULL!	#NULL!	#NULL!	01.501	00.883	Female	18	English	16
3	1	2011-11-04	11:31:58	105	IN GREAT PAIN	2	Happiness_1	930	728	4422	5352	663022	4	3	1	2	4	1	1	3	2	4		46		#NULL!	#NULL!	#NULL!	#NULL!	#NULL!	01.501	00.883	Female	18	English	16
3	1	2011-11-04	11:31:58	16	SURPRISED or STARTLED	3	Happiness_1	930	728	4250	5180	148074	4	3	1	2	4	1	1	3	2	4		46		#NULL!	#NULL!	#NULL!	#NULL!	#NULL!	01.501	00.883	Female	18	English	16
3	1	2011-11-04	11:31:58	19	AGGRESSIVE or ANGRY	3	Surprise_3	433	433	4855	5288	168453	4	3	1	2	4	1	1	3	2	4		46		#NULL!	#NULL!	#NULL!	#NULL!	#NULL!	00.489	00.423	Female	18	English	16
3	1	2011-11-04	11:31:58	64	ANNOYED or FRUSTRATED	1	Surprise_3	433	433	2202	2635	431546	4	3	1	2	4	1	1	3	2	4		46		#NULL!	#NULL!	#NULL!	#NULL!	#NULL!	00.489	00.423	Female	18	English	16
3	1	2011-11-04	11:31:58	38	EXCITED and HAPPY	2	Surprise_3	433	433	1687	2120	285176	4	3	1	2	4	1	1	3	2	4		46		#NULL!	#NULL!	#NULL!	#NULL!	#NULL!	00.489	00.423	Female	18	English	16
3	1	2011-11-04	11:31:58	29	FRIGHTENED	5	Surprise_3	433	433	1159	1592	227024	4	3	1	2	4	1	1	3	2	4		46		#NULL!	#NULL!	#NULL!	#NULL!	#NULL!	00.489	00.423	Female	18	English	16
3	1	2011-11-04	11:31:58	141	IN GREAT PAIN	3	Surprise_3	433	433	1833	2266	843646	4	3	1	2	4	1	1	3	2	4		46		#NULL!	#NULL!	#NULL!	#NULL!	#NULL!	00.489	00.423	Female	18	English	16
3	1	2011-11-04	11:31:58	171	SURPRISED or STARTLED	5	Surprise_3	433	433	734	1167	994931	4	3	1	2	4	1	1	3	2	4		46		#NULL!	#NULL!	#NULL!	#NULL!	#NULL!	00.489	00.423	Female	18	English	16
3	1	2011-11-04	11:31:58	20	AGGRESSIVE or ANGRY	1	Surprise_4	390	361	1817	2207	172886	4	3	1	2	4	1	1	3	2	4		46		#NULL!	#NULL!	#NULL!	#NULL!	#NULL!	00.430	00.303	Female	18	English	16
3	1	2011-11-04	11:31:58	51	ANNOYED or FRUSTRATED	1	Surprise_4	390	361	2360	2750	363367	4	3	1	2	4	1	1	3	2	4		46		#NULL!	#NULL!	#NULL!	#NULL!	#NULL!	00.430	00.303	Female	18	English	16
3	1	2011-11-04	11:31:58	86	EXCITED and HAPPY	3	Surprise_4	390	361	2900	3290	555430	4	3	1	2	4	1	1	3	2	4		46		#NULL!	#NULL!	#NULL!	#NULL!	#NULL!	00.430	00.303	Female	18	English	16
3	1	2011-11-04	11:31:58	1	FRIGHTENED	2	Surprise_4	390	361	7024	7414	30953	4	3	1	2	4	1	1	3	2	4		46		#NULL!	#NULL!	#NULL!	#NULL!	#NULL!	00.430	00.303	Female	18	English	16
3	1	2011-11-04	11:31:58	52	IN GREAT PAIN	1	Surprise_4	390	361	3476	3866	369459	4	3	1	2	4	1	1	3	2	4		46		#NULL!	#NULL!	#NULL!	#NULL!	#NULL!	00.430	00.303	Female	18	English	16
3	1	2011-11-04	11:31:58	65	SURPRISED or STARTLED	4	Surprise_4	390	361	1563	1953	435756	4	3	1	2	4	1	1	3	2	4		46		#NULL!	#NULL!	#NULL!	#NULL!	#NULL!	00.430	00.303	Female	18	English	16
3	1	2011-11-04	11:31:58	89	AGGRESSIVE or ANGRY	4	Fear_5	3158	2840	784	3942	569691	4	3	1	2	4	1	1	3	2	4		46		#NULL!	#NULL!	#NULL!	#NULL!	#NULL!	03.219	02.822	Female	18	English	16
3	1	2011-11-04	11:31:58	83	ANNOYED or FRUSTRATED	3	Fear_5	3158	2840	2575	5733	540641	4	3	1	2	4	1	1	3	2	4		46		#NULL!	#NULL!	#NULL!	#NULL!	#NULL!	03.219	02.822	Female	18	English	16
3	1	2011-11-04	11:31:58	134	EXCITED and HAPPY	3	Fear_5	3158	2840	2899	6057	814826	4	3	1	2	4	1	1	3	2	4		46		#NULL!	#NULL!	#NULL!	#NULL!	#NULL!	03.219	02.822	Female	18	English	16
3	1	2011-11-04	11:31:58	146	FRIGHTENED	5	Fear_5	3158	2840	274	3432	869942	4	3	1	2	4	1	1	3	2	4		46		#NULL!	#NULL!	#NULL!	#NULL!	#NULL!	03.219	02.822	Female	18	English	16
3	1	2011-11-04	11:31:58	81	IN GREAT PAIN	4	Fear_5	3158	2840	2442	5600	527584	4	3	1	2	4	1	1	3	2	4		46		#NULL!	#NULL!	#NULL!	#NULL!	#NULL!	03.219	02.822	Female	18	English	16
3	1	2011-11-04	11:31:58	76	SURPRISED or STARTLED	2	Fear_5	3158	2840	1275	4433	497179	4	3	1	2	4	1	1	3	2	4		46		#NULL!	#NULL!	#NULL!	#NULL!	#NULL!	03.219	02.822	Female	18	English	16
3	1	2011-11-04	11:31:58	158	AGGRESSIVE or ANGRY	1	Surprise_5	380	315	1591	1971	926589	4	3	1	2	4	1	1	3	2	4		46		#NULL!	#NULL!	#NULL!	#NULL!	#NULL!	00.490	00.301	Female	18	English	16
3	1	2011-11-04	11:31:58	53	ANNOYED or FRUSTRATED	1	Surprise_5	380	315	1925	2305	374009	4	3	1	2	4	1	1	3	2	4		46		#NULL!	#NULL!	#NULL!	#NULL!	#NULL!	00.490	00.301	Female	18	English	16
3	1	2011-11-04	11:31:58	115	EXCITED and HAPPY	3	Surprise_5	380	315	3600	3980	715167	4	3	1	2	4	1	1	3	2	4		46		#NULL!	#NULL!	#NULL!	#NULL!	#NULL!	00.490	00.301	Female	18	English	16
3	1	2011-11-04	11:31:58	133	FRIGHTENED	5	Surprise_5	380	315	999	1379	806357	4	3	1	2	4	1	1	3	2	4		46		#NULL!	#NULL!	#NULL!	#NULL!	#NULL!	00.490	00.301	Female	18	English	16
3	1	2011-11-04	11:31:58	90	IN GREAT PAIN	1	Surprise_5	380	315	1650	2030	573941	4	3	1	2	4	1	1	3	2	4		46		#NULL!	#NULL!	#NULL!	#NULL!	#NULL!	00.490	00.301	Female	18	English	16
3	1	2011-11-04	11:31:58	138	SURPRISED or STARTLED	5	Surprise_5	380	315	751	1131	830539	4	3	1	2	4	1	1	3	2	4		46		#NULL!	#NULL!	#NULL!	#NULL!	#NULL!	00.490	00.301	Female	18	English	16
3	1	2011-11-04	11:31:58	13	AGGRESSIVE or ANGRY	4	Happiness_2	3775	3775	1997	5772	120614	4	3	1	2	4	1	1	3	2	4		46		#NULL!	#NULL!	#NULL!	#NULL!	#NULL!	03.874	03.874	Female	18	English	16
3	1	2011-11-04	11:31:58	18	ANNOYED or FRUSTRATED	5	Happiness_2	3775	3775	541	4316	160919	4	3	1	2	4	1	1	3	2	4		46		#NULL!	#NULL!	#NULL!	#NULL!	#NULL!	03.874	03.874	Female	18	English	16
3	1	2011-11-04	11:31:58	9	EXCITED and HAPPY	2	Happiness_2	3775	3775	3749	7524	93346	4	3	1	2	4	1	1	3	2	4		46		#NULL!	#NULL!	#NULL!	#NULL!	#NULL!	03.874	03.874	Female	18	English	16
3	1	2011-11-04	11:31:58	148	FRIGHTENED	5	Happiness_2	3775	3775	156	3931	880443	4	3	1	2	4	1	1	3	2	4		46		#NULL!	#NULL!	#NULL!	#NULL!	#NULL!	03.874	03.874	Female	18	English	16
3	1	2011-11-04	11:31:58	101	IN GREAT PAIN	4	Happiness_2	3775	3775	790	4565	639677	4	3	1	2	4	1	1	3	2	4		46		#NULL!	#NULL!	#NULL!	#NULL!	#NULL!	03.874	03.874	Female	18	English	16
3	1	2011-11-04	11:31:58	121	SURPRISED or STARTLED	1	Happiness_2	3775	3775	1653	5428	747155	4	3	1	2	4	1	1	3	2	4		46		#NULL!	#NULL!	#NULL!	#NULL!	#NULL!	03.874	03.874	Female	18	English	16
3	1	2011-11-04	11:31:58	73	AGGRESSIVE or ANGRY	1	Happiness_3	4749	4749	340	5089	478934	4	3	1	2	4	1	1	3	2	4		46		#NULL!	#NULL!	#NULL!	#NULL!	#NULL!	04.749	04.670	Female	18	English	16
3	1	2011-11-04	11:31:58	112	ANNOYED or FRUSTRATED	1	Happiness_3	4749	4749	315	5064	697884	4	3	1	2	4	1	1	3	2	4		46		#NULL!	#NULL!	#NULL!	#NULL!	#NULL!	04.749	04.670	Female	18	English	16
3	1	2011-11-04	11:31:58	163	EXCITED and HAPPY	1	Happiness_3	4749	4749	-1906	2843	951925	4	3	1	2	4	1	1	3	2	4		46		#NULL!	#NULL!	#NULL!	#NULL!	#NULL!	04.749	04.670	Female	18	English	16
3	1	2011-11-04	11:31:58	36	FRIGHTENED	2	Happiness_3	4749	4749	3594	8343	273983	4	3	1	2	4	1	1	3	2	4		46		#NULL!	#NULL!	#NULL!	#NULL!	#NULL!	04.749	04.670	Female	18	English	16
3	1	2011-11-04	11:31:58	34	IN GREAT PAIN	5	Happiness_3	4749	4749	1229	5978	255972	4	3	1	2	4	1	1	3	2	4		46		#NULL!	#NULL!	#NULL!	#NULL!	#NULL!	04.749	04.670	Female	18	English	16
3	1	2011-11-04	11:31:58	8	SURPRISED or STARTLED	2	Happiness_3	4749	4749	2302	7051	83405	4	3	1	2	4	1	1	3	2	4		46		#NULL!	#NULL!	#NULL!	#NULL!	#NULL!	04.749	04.670	Female	18	English	16
3	1	2011-11-04	11:31:58	94	AGGRESSIVE or ANGRY	1	Pain_5	1023	1023	1205	2228	598517	4	3	1	2	4	1	1	3	2	4		46		#NULL!	#NULL!	#NULL!	#NULL!	#NULL!	01.088	01.088	Female	18	English	16
3	1	2011-11-04	11:31:58	100	ANNOYED or FRUSTRATED	1	Pain_5	1023	1023	1836	2859	632612	4	3	1	2	4	1	1	3	2	4		46		#NULL!	#NULL!	#NULL!	#NULL!	#NULL!	01.088	01.088	Female	18	English	16
3	1	2011-11-04	11:31:58	166	EXCITED and HAPPY	1	Pain_5	1023	1023	1028	2051	970350	4	3	1	2	4	1	1	3	2	4		46		#NULL!	#NULL!	#NULL!	#NULL!	#NULL!	01.088	01.088	Female	18	English	16
3	1	2011-11-04	11:31:58	140	FRIGHTENED	1	Pain_5	1023	1023	434	1457	839113	4	3	1	2	4	1	1	3	2	4		46		#NULL!	#NULL!	#NULL!	#NULL!	#NULL!	01.088	01.088	Female	18	English	16
3	1	2011-11-04	11:31:58	58	IN GREAT PAIN	5	Pain_5	1023	1023	493	1516	398100	4	3	1	2	4	1	1	3	2	4		46		#NULL!	#NULL!	#NULL!	#NULL!	#NULL!	01.088	01.088	Female	18	English	16
3	1	2011-11-04	11:31:58	24	SURPRISED or STARTLED	1	Pain_5	1023	1023	1088	2111	193963	4	3	1	2	4	1	1	3	2	4		46		#NULL!	#NULL!	#NULL!	#NULL!	#NULL!	01.088	01.088	Female	18	English	16
3	1	2011-11-04	11:31:58	75	AGGRESSIVE or ANGRY	4	Anger_1	1633	1489	1698	3331	490317	4	3	1	2	4	1	1	3	2	4		46		#NULL!	#NULL!	#NULL!	#NULL!	#NULL!	01.863	01.446	Female	18	English	16
3	1	2011-11-04	11:31:58	119	ANNOYED or FRUSTRATED	5	Anger_1	1633	1489	1115	2748	734808	4	3	1	2	4	1	1	3	2	4		46		#NULL!	#NULL!	#NULL!	#NULL!	#NULL!	01.863	01.446	Female	18	English	16
3	1	2011-11-04	11:31:58	96	EXCITED and HAPPY	1	Anger_1	1633	1489	417	2050	610412	4	3	1	2	4	1	1	3	2	4		46		#NULL!	#NULL!	#NULL!	#NULL!	#NULL!	01.863	01.446	Female	18	English	16
3	1	2011-11-04	11:31:58	170	FRIGHTENED	1	Anger_1	1633	1489	155	1788	991494	4	3	1	2	4	1	1	3	2	4		46		#NULL!	#NULL!	#NULL!	#NULL!	#NULL!	01.863	01.446	Female	18	English	16
3	1	2011-11-04	11:31:58	28	IN GREAT PAIN	4	Anger_1	1633	1489	2033	3666	223170	4	3	1	2	4	1	1	3	2	4		46		#NULL!	#NULL!	#NULL!	#NULL!	#NULL!	01.863	01.446	Female	18	English	16
3	1	2011-11-04	11:31:58	173	SURPRISED or STARTLED	2	Anger_1	1633	1489	908	2541	1003167	4	3	1	2	4	1	1	3	2	4		46		#NULL!	#NULL!	#NULL!	#NULL!	#NULL!	01.863	01.446	Female	18	English	16
3	1	2011-11-04	11:31:58	74	AGGRESSIVE or ANGRY	5	Anger_2	3168	2968	314	3482	484724	4	3	1	2	4	1	1	3	2	4		46		#NULL!	#NULL!	#NULL!	#NULL!	#NULL!	03.185	02.911	Female	18	English	16
3	1	2011-11-04	11:31:58	80	ANNOYED or FRUSTRATED	5	Anger_2	3168	2968	268	3436	519593	4	3	1	2	4	1	1	3	2	4		46		#NULL!	#NULL!	#NULL!	#NULL!	#NULL!	03.185	02.911	Female	18	English	16
3	1	2011-11-04	11:31:58	107	EXCITED and HAPPY	1	Anger_2	3168	2968	276	3444	672953	4	3	1	2	4	1	1	3	2	4		46		#NULL!	#NULL!	#NULL!	#NULL!	#NULL!	03.185	02.911	Female	18	English	16
3	1	2011-11-04	11:31:58	117	FRIGHTENED	1	Anger_2	3168	2968	355	3523	726365	4	3	1	2	4	1	1	3	2	4		46		#NULL!	#NULL!	#NULL!	#NULL!	#NULL!	03.185	02.911	Female	18	English	16
3	1	2011-11-04	11:31:58	46	IN GREAT PAIN	2	Anger_2	3168	2968	5546	8714	336586	4	3	1	2	4	1	1	3	2	4		46		#NULL!	#NULL!	#NULL!	#NULL!	#NULL!	03.185	02.911	Female	18	English	16
3	1	2011-11-04	11:31:58	114	SURPRISED or STARTLED	1	Anger_2	3168	2968	750	3918	708943	4	3	1	2	4	1	1	3	2	4		46		#NULL!	#NULL!	#NULL!	#NULL!	#NULL!	03.185	02.911	Female	18	English	16
3	1	2011-11-04	11:31:58	63	AGGRESSIVE or ANGRY	4	Happiness_4	809	809	2531	3340	426657	4	3	1	2	4	1	1	3	2	4		46		#NULL!	#NULL!	#NULL!	#NULL!	#NULL!	00.809	00.787	Female	18	English	16
3	1	2011-11-04	11:31:58	157	ANNOYED or FRUSTRATED	4	Happiness_4	809	809	519	1328	922339	4	3	1	2	4	1	1	3	2	4		46		#NULL!	#NULL!	#NULL!	#NULL!	#NULL!	00.809	00.787	Female	18	English	16
3	1	2011-11-04	11:31:58	161	EXCITED and HAPPY	2	Happiness_4	809	809	1870	2679	942559	4	3	1	2	4	1	1	3	2	4		46		#NULL!	#NULL!	#NULL!	#NULL!	#NULL!	00.809	00.787	Female	18	English	16
3	1	2011-11-04	11:31:58	88	FRIGHTENED	5	Happiness_4	809	809	1091	1900	563458	4	3	1	2	4	1	1	3	2	4		46		#NULL!	#NULL!	#NULL!	#NULL!	#NULL!	00.809	00.787	Female	18	English	16
3	1	2011-11-04	11:31:58	85	IN GREAT PAIN	3	Happiness_4	809	809	1075	1884	549850	4	3	1	2	4	1	1	3	2	4		46		#NULL!	#NULL!	#NULL!	#NULL!	#NULL!	00.809	00.787	Female	18	English	16
3	1	2011-11-04	11:31:58	87	SURPRISED or STARTLED	5	Happiness_4	809	809	845	1654	559321	4	3	1	2	4	1	1	3	2	4		46		#NULL!	#NULL!	#NULL!	#NULL!	#NULL!	00.809	00.787	Female	18	English	16
3	1	2011-11-04	11:31:58	72	AGGRESSIVE or ANGRY	5	Happiness_5	1024	1024	572	1596	471400	4	3	1	2	4	1	1	3	2	4		46		#NULL!	#NULL!	#NULL!	#NULL!	#NULL!	01.113	01.113	Female	18	English	16
3	1	2011-11-04	11:31:58	92	ANNOYED or FRUSTRATED	4	Happiness_5	1024	1024	2427	3451	585130	4	3	1	2	4	1	1	3	2	4		46		#NULL!	#NULL!	#NULL!	#NULL!	#NULL!	01.113	01.113	Female	18	English	16
3	1	2011-11-04	11:31:58	23	EXCITED and HAPPY	2	Happiness_5	1024	1024	2705	3729	189570	4	3	1	2	4	1	1	3	2	4		46		#NULL!	#NULL!	#NULL!	#NULL!	#NULL!	01.113	01.113	Female	18	English	16
3	1	2011-11-04	11:31:58	45	FRIGHTENED	5	Happiness_5	1024	1024	1211	2235	325549	4	3	1	2	4	1	1	3	2	4		46		#NULL!	#NULL!	#NULL!	#NULL!	#NULL!	01.113	01.113	Female	18	English	16
3	1	2011-11-04	11:31:58	35	IN GREAT PAIN	2	Happiness_5	1024	1024	3803	4827	263053	4	3	1	2	4	1	1	3	2	4		46		#NULL!	#NULL!	#NULL!	#NULL!	#NULL!	01.113	01.113	Female	18	English	16
3	1	2011-11-04	11:31:58	152	SURPRISED or STARTLED	3	Happiness_5	1024	1024	3184	4208	899822	4	3	1	2	4	1	1	3	2	4		46		#NULL!	#NULL!	#NULL!	#NULL!	#NULL!	01.113	01.113	Female	18	English	16
3	1	2011-11-04	11:31:58	60	AGGRESSIVE or ANGRY	5	Happiness_6	931	931	2073	3004	408488	4	3	1	2	4	1	1	3	2	4		46		#NULL!	#NULL!	#NULL!	#NULL!	#NULL!	01.039	01.000	Female	18	English	16
3	1	2011-11-04	11:31:58	17	ANNOYED or FRUSTRATED	4	Happiness_6	931	931	2822	3753	154095	4	3	1	2	4	1	1	3	2	4		46		#NULL!	#NULL!	#NULL!	#NULL!	#NULL!	01.039	01.000	Female	18	English	16
3	1	2011-11-04	11:31:58	48	EXCITED and HAPPY	3	Happiness_6	931	931	2124	3055	348126	4	3	1	2	4	1	1	3	2	4		46		#NULL!	#NULL!	#NULL!	#NULL!	#NULL!	01.039	01.000	Female	18	English	16
3	1	2011-11-04	11:31:58	109	FRIGHTENED	5	Happiness_6	931	931	1028	1959	680869	4	3	1	2	4	1	1	3	2	4		46		#NULL!	#NULL!	#NULL!	#NULL!	#NULL!	01.039	01.000	Female	18	English	16
3	1	2011-11-04	11:31:58	178	IN GREAT PAIN	3	Happiness_6	931	931	3324	4255	1030813	4	3	1	2	4	1	1	3	2	4		46		#NULL!	#NULL!	#NULL!	#NULL!	#NULL!	01.039	01.000	Female	18	English	16
3	1	2011-11-04	11:31:58	144	SURPRISED or STARTLED	3	Happiness_6	931	931	1812	2743	859819	4	3	1	2	4	1	1	3	2	4		46		#NULL!	#NULL!	#NULL!	#NULL!	#NULL!	01.039	01.000	Female	18	English	16
3	1	2011-11-04	11:31:58	142	AGGRESSIVE or ANGRY	3	Happiness_7	483	471	2871	3354	849292	4	3	1	2	4	1	1	3	2	4		46		#NULL!	#NULL!	#NULL!	#NULL!	#NULL!	00.533	00.515	Female	18	English	16
3	1	2011-11-04	11:31:58	5	ANNOYED or FRUSTRATED	3	Happiness_7	483	471	3946	4429	59610	4	3	1	2	4	1	1	3	2	4		46		#NULL!	#NULL!	#NULL!	#NULL!	#NULL!	00.533	00.515	Female	18	English	16
3	1	2011-11-04	11:31:58	180	EXCITED and HAPPY	2	Happiness_7	483	471	2580	3063	1041009	4	3	1	2	4	1	1	3	2	4		46		#NULL!	#NULL!	#NULL!	#NULL!	#NULL!	00.533	00.515	Female	18	English	16
3	1	2011-11-04	11:31:58	49	FRIGHTENED	5	Happiness_7	483	471	2084	2567	352965	4	3	1	2	4	1	1	3	2	4		46		#NULL!	#NULL!	#NULL!	#NULL!	#NULL!	00.533	00.515	Female	18	English	16
3	1	2011-11-04	11:31:58	147	IN GREAT PAIN	2	Happiness_7	483	471	1360	1843	874030	4	3	1	2	4	1	1	3	2	4		46		#NULL!	#NULL!	#NULL!	#NULL!	#NULL!	00.533	00.515	Female	18	English	16
3	1	2011-11-04	11:31:58	172	SURPRISED or STARTLED	5	Happiness_7	483	471	653	1136	998323	4	3	1	2	4	1	1	3	2	4		46		#NULL!	#NULL!	#NULL!	#NULL!	#NULL!	00.533	00.515	Female	18	English	16
3	1	2011-11-04	11:31:58	116	AGGRESSIVE or ANGRY	3	Happiness_8	943	943	2029	2972	720437	4	3	1	2	4	1	1	3	2	4		46		#NULL!	#NULL!	#NULL!	#NULL!	#NULL!	00.959	00.959	Female	18	English	16
3	1	2011-11-04	11:31:58	128	ANNOYED or FRUSTRATED	4	Happiness_8	943	943	1496	2439	779799	4	3	1	2	4	1	1	3	2	4		46		#NULL!	#NULL!	#NULL!	#NULL!	#NULL!	00.959	00.959	Female	18	English	16
3	1	2011-11-04	11:31:58	97	EXCITED and HAPPY	3	Happiness_8	943	943	1045	1988	614691	4	3	1	2	4	1	1	3	2	4		46		#NULL!	#NULL!	#NULL!	#NULL!	#NULL!	00.959	00.959	Female	18	English	16
3	1	2011-11-04	11:31:58	127	FRIGHTENED	5	Happiness_8	943	943	882	1825	775111	4	3	1	2	4	1	1	3	2	4		46		#NULL!	#NULL!	#NULL!	#NULL!	#NULL!	00.959	00.959	Female	18	English	16
3	1	2011-11-04	11:31:58	27	IN GREAT PAIN	3	Happiness_8	943	943	4641	5584	217240	4	3	1	2	4	1	1	3	2	4		46		#NULL!	#NULL!	#NULL!	#NULL!	#NULL!	00.959	00.959	Female	18	English	16
3	1	2011-11-04	11:31:58	4	SURPRISED or STARTLED	4	Happiness_8	943	943	4350	5293	52893	4	3	1	2	4	1	1	3	2	4		46		#NULL!	#NULL!	#NULL!	#NULL!	#NULL!	00.959	00.959	Female	18	English	16
3	1	2011-11-04	11:31:58	126	AGGRESSIVE or ANGRY	1	Pain_6	836	762	487	1323	770969	4	3	1	2	4	1	1	3	2	4		46		#NULL!	#NULL!	#NULL!	#NULL!	#NULL!	00.942	00.771	Female	18	English	16
3	1	2011-11-04	11:31:58	137	ANNOYED or FRUSTRATED	1	Pain_6	836	762	814	1650	827150	4	3	1	2	4	1	1	3	2	4		46		#NULL!	#NULL!	#NULL!	#NULL!	#NULL!	00.942	00.771	Female	18	English	16
3	1	2011-11-04	11:31:58	155	EXCITED and HAPPY	1	Pain_6	836	762	350	1186	913665	4	3	1	2	4	1	1	3	2	4		46		#NULL!	#NULL!	#NULL!	#NULL!	#NULL!	00.942	00.771	Female	18	English	16
3	1	2011-11-04	11:31:58	120	FRIGHTENED	1	Pain_6	836	762	1171	2007	739126	4	3	1	2	4	1	1	3	2	4		46		#NULL!	#NULL!	#NULL!	#NULL!	#NULL!	00.942	00.771	Female	18	English	16
3	1	2011-11-04	11:31:58	66	IN GREAT PAIN	1	Pain_6	836	762	1700	2536	440597	4	3	1	2	4	1	1	3	2	4		46		#NULL!	#NULL!	#NULL!	#NULL!	#NULL!	00.942	00.771	Female	18	English	16
3	1	2011-11-04	11:31:58	22	SURPRISED or STARTLED	1	Pain_6	836	762	2771	3607	183520	4	3	1	2	4	1	1	3	2	4		46		#NULL!	#NULL!	#NULL!	#NULL!	#NULL!	00.942	00.771	Female	18	English	16
3	1	2011-11-04	11:31:58	125	AGGRESSIVE or ANGRY	3	Happiness_9	1308	1191	1958	3266	767335	4	3	1	2	4	1	1	3	2	4		46		#NULL!	#NULL!	#NULL!	#NULL!	#NULL!	01.322	01.322	Female	18	English	16
3	1	2011-11-04	11:31:58	174	ANNOYED or FRUSTRATED	2	Happiness_9	1308	1191	1980	3288	1008690	4	3	1	2	4	1	1	3	2	4		46		#NULL!	#NULL!	#NULL!	#NULL!	#NULL!	01.322	01.322	Female	18	English	16
3	1	2011-11-04	11:31:58	44	EXCITED and HAPPY	4	Happiness_9	1308	1191	3507	4815	320999	4	3	1	2	4	1	1	3	2	4		46		#NULL!	#NULL!	#NULL!	#NULL!	#NULL!	01.322	01.322	Female	18	English	16
3	1	2011-11-04	11:31:58	131	FRIGHTENED	5	Happiness_9	1308	1191	1660	2968	796575	4	3	1	2	4	1	1	3	2	4		46		#NULL!	#NULL!	#NULL!	#NULL!	#NULL!	01.322	01.322	Female	18	English	16
3	1	2011-11-04	11:31:58	32	IN GREAT PAIN	4	Happiness_9	1308	1191	938	2246	244309	4	3	1	2	4	1	1	3	2	4		46		#NULL!	#NULL!	#NULL!	#NULL!	#NULL!	01.322	01.322	Female	18	English	16
3	1	2011-11-04	11:31:58	79	SURPRISED or STARTLED	3	Happiness_9	1308	1191	1667	2975	513805	4	3	1	2	4	1	1	3	2	4		46		#NULL!	#NULL!	#NULL!	#NULL!	#NULL!	01.322	01.322	Female	18	English	16
3	1	2011-11-04	11:31:58	70	AGGRESSIVE or ANGRY	1	Happiness_10	676	595	1808	2484	462703	4	3	1	2	4	1	1	3	2	4		46		#NULL!	#NULL!	#NULL!	#NULL!	#NULL!	00.684	00.684	Female	18	English	16
3	1	2011-11-04	11:31:58	150	ANNOYED or FRUSTRATED	2	Happiness_10	676	595	1266	1942	890009	4	3	1	2	4	1	1	3	2	4		46		#NULL!	#NULL!	#NULL!	#NULL!	#NULL!	00.684	00.684	Female	18	English	16
3	1	2011-11-04	11:31:58	21	EXCITED and HAPPY	1	Happiness_10	676	595	1813	2489	177610	4	3	1	2	4	1	1	3	2	4		46		#NULL!	#NULL!	#NULL!	#NULL!	#NULL!	00.684	00.684	Female	18	English	16
3	1	2011-11-04	11:31:58	108	FRIGHTENED	5	Happiness_10	676	595	728	1404	676590	4	3	1	2	4	1	1	3	2	4		46		#NULL!	#NULL!	#NULL!	#NULL!	#NULL!	00.684	00.684	Female	18	English	16
3	1	2011-11-04	11:31:58	106	IN GREAT PAIN	2	Happiness_10	676	595	1150	1826	667077	4	3	1	2	4	1	1	3	2	4		46		#NULL!	#NULL!	#NULL!	#NULL!	#NULL!	00.684	00.684	Female	18	English	16
3	1	2011-11-04	11:31:58	69	SURPRISED or STARTLED	4	Happiness_10	676	595	3130	3806	457981	4	3	1	2	4	1	1	3	2	4		46		#NULL!	#NULL!	#NULL!	#NULL!	#NULL!	00.684	00.684	Female	18	English	16
3	1	2011-11-04	11:31:58	143	AGGRESSIVE or ANGRY	1	Happiness_11	1432	1397	1703	3135	854750	4	3	1	2	4	1	1	3	2	4		46		#NULL!	#NULL!	#NULL!	#NULL!	#NULL!	01.496	01.496	Female	18	English	16
3	1	2011-11-04	11:31:58	136	ANNOYED or FRUSTRATED	1	Happiness_11	1432	1397	736	2168	823193	4	3	1	2	4	1	1	3	2	4		46		#NULL!	#NULL!	#NULL!	#NULL!	#NULL!	01.496	01.496	Female	18	English	16
3	1	2011-11-04	11:31:58	149	EXCITED and HAPPY	3	Happiness_11	1432	1397	1624	3056	885829	4	3	1	2	4	1	1	3	2	4		46		#NULL!	#NULL!	#NULL!	#NULL!	#NULL!	01.496	01.496	Female	18	English	16
3	1	2011-11-04	11:31:58	50	FRIGHTENED	5	Happiness_11	1432	1397	1635	3067	358357	4	3	1	2	4	1	1	3	2	4		46		#NULL!	#NULL!	#NULL!	#NULL!	#NULL!	01.496	01.496	Female	18	English	16
3	1	2011-11-04	11:31:58	2	IN GREAT PAIN	1	Happiness_11	1432	1397	5804	7236	40526	4	3	1	2	4	1	1	3	2	4		46		#NULL!	#NULL!	#NULL!	#NULL!	#NULL!	01.496	01.496	Female	18	English	16
3	1	2011-11-04	11:31:58	30	SURPRISED or STARTLED	2	Happiness_11	1432	1397	3069	4501	233857	4	3	1	2	4	1	1	3	2	4		46		#NULL!	#NULL!	#NULL!	#NULL!	#NULL!	01.496	01.496	Female	18	English	16
4	1	2011-11-04	12:48:28	73	AGGRESSIVE or ANGRY	1	Fear_1	1076	836	1518	2594	408424	5	3	3	2	4	3	3	4	3	4		55		#NULL!	#NULL!	#NULL!	#NULL!	#NULL!	01.124	00.874	Male	18	English	23
4	1	2011-11-04	12:48:28	173	ANNOYED or FRUSTRATED	1	Fear_1	1076	836	2679	3755	858238	5	3	3	2	4	3	3	4	3	4		55		#NULL!	#NULL!	#NULL!	#NULL!	#NULL!	01.124	00.874	Male	18	English	23
4	1	2011-11-04	12:48:28	27	EXCITED and HAPPY	1	Fear_1	1076	836	927	2003	170157	5	3	3	2	4	3	3	4	3	4		55		#NULL!	#NULL!	#NULL!	#NULL!	#NULL!	01.124	00.874	Male	18	English	23
4	1	2011-11-04	12:48:28	139	FRIGHTENED	5	Fear_1	1076	836	604	1680	707302	5	3	3	2	4	3	3	4	3	4		55		#NULL!	#NULL!	#NULL!	#NULL!	#NULL!	01.124	00.874	Male	18	English	23
4	1	2011-11-04	12:48:28	60	IN GREAT PAIN	2	Fear_1	1076	836	2377	3453	344980	5	3	3	2	4	3	3	4	3	4		55		#NULL!	#NULL!	#NULL!	#NULL!	#NULL!	01.124	00.874	Male	18	English	23
4	1	2011-11-04	12:48:28	33	SURPRISED or STARTLED	5	Fear_1	1076	836	1060	2136	202065	5	3	3	2	4	3	3	4	3	4		55		#NULL!	#NULL!	#NULL!	#NULL!	#NULL!	01.124	00.874	Male	18	English	23
4	1	2011-11-04	12:48:28	127	AGGRESSIVE or ANGRY	1	Frustration_1	338	338	1089	1427	655803	5	3	3	2	4	3	3	4	3	4		55		#NULL!	#NULL!	#NULL!	#NULL!	#NULL!	00.338	00.338	Male	18	English	23
4	1	2011-11-04	12:48:28	75	ANNOYED or FRUSTRATED	1	Frustration_1	338	338	1590	1928	416908	5	3	3	2	4	3	3	4	3	4		55		#NULL!	#NULL!	#NULL!	#NULL!	#NULL!	00.338	00.338	Male	18	English	23
4	1	2011-11-04	12:48:28	152	EXCITED and HAPPY	1	Frustration_1	338	338	1251	1589	764685	5	3	3	2	4	3	3	4	3	4		55		#NULL!	#NULL!	#NULL!	#NULL!	#NULL!	00.338	00.338	Male	18	English	23
4	1	2011-11-04	12:48:28	117	FRIGHTENED	3	Frustration_1	338	338	1968	2306	609411	5	3	3	2	4	3	3	4	3	4		55		#NULL!	#NULL!	#NULL!	#NULL!	#NULL!	00.338	00.338	Male	18	English	23
4	1	2011-11-04	12:48:28	134	IN GREAT PAIN	2	Frustration_1	338	338	1656	1994	686276	5	3	3	2	4	3	3	4	3	4		55		#NULL!	#NULL!	#NULL!	#NULL!	#NULL!	00.338	00.338	Male	18	English	23
4	1	2011-11-04	12:48:28	110	SURPRISED or STARTLED	3	Frustration_1	338	338	1529	1867	576228	5	3	3	2	4	3	3	4	3	4		55		#NULL!	#NULL!	#NULL!	#NULL!	#NULL!	00.338	00.338	Male	18	English	23
4	1	2011-11-04	12:48:28	31	AGGRESSIVE or ANGRY	1	Pain_1	1436	1436	1053	2489	192817	5	3	3	2	4	3	3	4	3	4		55		#NULL!	#NULL!	#NULL!	#NULL!	#NULL!	01.436	01.436	Male	18	English	23
4	1	2011-11-04	12:48:28	106	ANNOYED or FRUSTRATED	2	Pain_1	1436	1436	2476	3912	558486	5	3	3	2	4	3	3	4	3	4		55		#NULL!	#NULL!	#NULL!	#NULL!	#NULL!	01.436	01.436	Male	18	English	23
4	1	2011-11-04	12:48:28	160	EXCITED and HAPPY	1	Pain_1	1436	1436	1110	2546	800891	5	3	3	2	4	3	3	4	3	4		55		#NULL!	#NULL!	#NULL!	#NULL!	#NULL!	01.436	01.436	Male	18	English	23
4	1	2011-11-04	12:48:28	41	FRIGHTENED	4	Pain_1	1436	1436	419	1855	240206	5	3	3	2	4	3	3	4	3	4		55		#NULL!	#NULL!	#NULL!	#NULL!	#NULL!	01.436	01.436	Male	18	English	23
4	1	2011-11-04	12:48:28	144	IN GREAT PAIN	3	Pain_1	1436	1436	498	1934	728345	5	3	3	2	4	3	3	4	3	4		55		#NULL!	#NULL!	#NULL!	#NULL!	#NULL!	01.436	01.436	Male	18	English	23
4	1	2011-11-04	12:48:28	102	SURPRISED or STARTLED	3	Pain_1	1436	1436	540	1976	538567	5	3	3	2	4	3	3	4	3	4		55		#NULL!	#NULL!	#NULL!	#NULL!	#NULL!	01.436	01.436	Male	18	English	23
4	1	2011-11-04	12:48:28	67	AGGRESSIVE or ANGRY	1	Surprise_1	466	421	1376	1842	380037	5	3	3	2	4	3	3	4	3	4		55		#NULL!	#NULL!	#NULL!	#NULL!	#NULL!	00.539	00.409	Male	18	English	23
4	1	2011-11-04	12:48:28	168	ANNOYED or FRUSTRATED	1	Surprise_1	466	421	1625	2091	836503	5	3	3	2	4	3	3	4	3	4		55		#NULL!	#NULL!	#NULL!	#NULL!	#NULL!	00.539	00.409	Male	18	English	23
4	1	2011-11-04	12:48:28	3	EXCITED and HAPPY	2	Surprise_1	466	421	5252	5718	46584	5	3	3	2	4	3	3	4	3	4		55		#NULL!	#NULL!	#NULL!	#NULL!	#NULL!	00.539	00.409	Male	18	English	23
4	1	2011-11-04	12:48:28	138	FRIGHTENED	1	Surprise_1	466	421	1204	1670	703301	5	3	3	2	4	3	3	4	3	4		55		#NULL!	#NULL!	#NULL!	#NULL!	#NULL!	00.539	00.409	Male	18	English	23
4	1	2011-11-04	12:48:28	99	IN GREAT PAIN	2	Surprise_1	466	421	2311	2777	525508	5	3	3	2	4	3	3	4	3	4		55		#NULL!	#NULL!	#NULL!	#NULL!	#NULL!	00.539	00.409	Male	18	English	23
4	1	2011-11-04	12:48:28	116	SURPRISED or STARTLED	2	Surprise_1	466	421	2442	2908	604853	5	3	3	2	4	3	3	4	3	4		55		#NULL!	#NULL!	#NULL!	#NULL!	#NULL!	00.539	00.409	Male	18	English	23
4	1	2011-11-04	12:48:28	129	AGGRESSIVE or ANGRY	1	Pain_2	691	672	933	1624	663587	5	3	3	2	4	3	3	4	3	4		55		#NULL!	#NULL!	#NULL!	#NULL!	#NULL!	00.706	00.706	Male	18	English	23
4	1	2011-11-04	12:48:28	45	ANNOYED or FRUSTRATED	1	Pain_2	691	672	2195	2886	262009	5	3	3	2	4	3	3	4	3	4		55		#NULL!	#NULL!	#NULL!	#NULL!	#NULL!	00.706	00.706	Male	18	English	23
4	1	2011-11-04	12:48:28	91	EXCITED and HAPPY	1	Pain_2	691	672	1634	2325	487987	5	3	3	2	4	3	3	4	3	4		55		#NULL!	#NULL!	#NULL!	#NULL!	#NULL!	00.706	00.706	Male	18	English	23
4	1	2011-11-04	12:48:28	39	FRIGHTENED	2	Pain_2	691	672	1910	2601	229664	5	3	3	2	4	3	3	4	3	4		55		#NULL!	#NULL!	#NULL!	#NULL!	#NULL!	00.706	00.706	Male	18	English	23
4	1	2011-11-04	12:48:28	6	IN GREAT PAIN	3	Pain_2	691	672	1642	2333	62235	5	3	3	2	4	3	3	4	3	4		55		#NULL!	#NULL!	#NULL!	#NULL!	#NULL!	00.706	00.706	Male	18	English	23
4	1	2011-11-04	12:48:28	35	SURPRISED or STARTLED	3	Pain_2	691	672	1233	1924	210687	5	3	3	2	4	3	3	4	3	4		55		#NULL!	#NULL!	#NULL!	#NULL!	#NULL!	00.706	00.706	Male	18	English	23
4	1	2011-11-04	12:48:28	177	AGGRESSIVE or ANGRY	1	Surprise_2	281	281	466	747	877037	5	3	3	2	4	3	3	4	3	4		55		#NULL!	#NULL!	#NULL!	#NULL!	#NULL!	00.311	00.311	Male	18	English	23
4	1	2011-11-04	12:48:28	5	ANNOYED or FRUSTRATED	2	Surprise_2	281	281	3180	3461	57669	5	3	3	2	4	3	3	4	3	4		55		#NULL!	#NULL!	#NULL!	#NULL!	#NULL!	00.311	00.311	Male	18	English	23
4	1	2011-11-04	12:48:28	121	EXCITED and HAPPY	1	Surprise_2	281	281	1068	1349	627039	5	3	3	2	4	3	3	4	3	4		55		#NULL!	#NULL!	#NULL!	#NULL!	#NULL!	00.311	00.311	Male	18	English	23
4	1	2011-11-04	12:48:28	42	FRIGHTENED	1	Surprise_2	281	281	2191	2472	244947	5	3	3	2	4	3	3	4	3	4		55		#NULL!	#NULL!	#NULL!	#NULL!	#NULL!	00.311	00.311	Male	18	English	23
4	1	2011-11-04	12:48:28	136	IN GREAT PAIN	1	Surprise_2	281	281	2375	2656	694987	5	3	3	2	4	3	3	4	3	4		55		#NULL!	#NULL!	#NULL!	#NULL!	#NULL!	00.311	00.311	Male	18	English	23
4	1	2011-11-04	12:48:28	118	SURPRISED or STARTLED	4	Surprise_2	281	281	1936	2217	613880	5	3	3	2	4	3	3	4	3	4		55		#NULL!	#NULL!	#NULL!	#NULL!	#NULL!	00.311	00.311	Male	18	English	23
4	1	2011-11-04	12:48:28	132	AGGRESSIVE or ANGRY	4	Pain_3	1787	1787	1882	3669	677883	5	3	3	2	4	3	3	4	3	4		55		#NULL!	#NULL!	#NULL!	#NULL!	#NULL!	02.093	01.876	Male	18	English	23
4	1	2011-11-04	12:48:28	180	ANNOYED or FRUSTRATED	4	Pain_3	1787	1787	1101	2888	891401	5	3	3	2	4	3	3	4	3	4		55		#NULL!	#NULL!	#NULL!	#NULL!	#NULL!	02.093	01.876	Male	18	English	23
4	1	2011-11-04	12:48:28	61	EXCITED and HAPPY	1	Pain_3	1787	1787	821	2608	349845	5	3	3	2	4	3	3	4	3	4		55		#NULL!	#NULL!	#NULL!	#NULL!	#NULL!	02.093	01.876	Male	18	English	23
4	1	2011-11-04	12:48:28	50	FRIGHTENED	3	Pain_3	1787	1787	1341	3128	291422	5	3	3	2	4	3	3	4	3	4		55		#NULL!	#NULL!	#NULL!	#NULL!	#NULL!	02.093	01.876	Male	18	English	23
4	1	2011-11-04	12:48:28	20	IN GREAT PAIN	3	Pain_3	1787	1787	3586	5373	136975	5	3	3	2	4	3	3	4	3	4		55		#NULL!	#NULL!	#NULL!	#NULL!	#NULL!	02.093	01.876	Male	18	English	23
4	1	2011-11-04	12:48:28	24	SURPRISED or STARTLED	3	Pain_3	1787	1787	819	2606	156433	5	3	3	2	4	3	3	4	3	4		55		#NULL!	#NULL!	#NULL!	#NULL!	#NULL!	02.093	01.876	Male	18	English	23
4	1	2011-11-04	12:48:28	109	AGGRESSIVE or ANGRY	2	Fear_2	1982	1882	1215	3197	572097	5	3	3	2	4	3	3	4	3	4		55		#NULL!	#NULL!	#NULL!	#NULL!	#NULL!	02.024	01.913	Male	18	English	23
4	1	2011-11-04	12:48:28	76	ANNOYED or FRUSTRATED	1	Fear_2	1982	1882	654	2636	421874	5	3	3	2	4	3	3	4	3	4		55		#NULL!	#NULL!	#NULL!	#NULL!	#NULL!	02.024	01.913	Male	18	English	23
4	1	2011-11-04	12:48:28	47	EXCITED and HAPPY	1	Fear_2	1982	1882	961	2943	272602	5	3	3	2	4	3	3	4	3	4		55		#NULL!	#NULL!	#NULL!	#NULL!	#NULL!	02.024	01.913	Male	18	English	23
4	1	2011-11-04	12:48:28	87	FRIGHTENED	5	Fear_2	1982	1882	180	2162	469874	5	3	3	2	4	3	3	4	3	4		55		#NULL!	#NULL!	#NULL!	#NULL!	#NULL!	02.024	01.913	Male	18	English	23
4	1	2011-11-04	12:48:28	170	IN GREAT PAIN	4	Fear_2	1982	1882	-71	1911	844171	5	3	3	2	4	3	3	4	3	4		55		#NULL!	#NULL!	#NULL!	#NULL!	#NULL!	02.024	01.913	Male	18	English	23
4	1	2011-11-04	12:48:28	15	SURPRISED or STARTLED	5	Fear_2	1982	1882	202	2184	108789	5	3	3	2	4	3	3	4	3	4		55		#NULL!	#NULL!	#NULL!	#NULL!	#NULL!	02.024	01.913	Male	18	English	23
4	1	2011-11-04	12:48:28	135	AGGRESSIVE or ANGRY	1	Fear_3	540	391	1018	1558	690082	5	3	3	2	4	3	3	4	3	4		55		#NULL!	#NULL!	#NULL!	#NULL!	#NULL!	00.540	00.400	Male	18	English	23
4	1	2011-11-04	12:48:28	7	ANNOYED or FRUSTRATED	1	Fear_3	540	391	1810	2350	66860	5	3	3	2	4	3	3	4	3	4		55		#NULL!	#NULL!	#NULL!	#NULL!	#NULL!	00.540	00.400	Male	18	English	23
4	1	2011-11-04	12:48:28	145	EXCITED and HAPPY	1	Fear_3	540	391	835	1375	731977	5	3	3	2	4	3	3	4	3	4		55		#NULL!	#NULL!	#NULL!	#NULL!	#NULL!	00.540	00.400	Male	18	English	23
4	1	2011-11-04	12:48:28	8	FRIGHTENED	3	Fear_3	540	391	2006	2546	71665	5	3	3	2	4	3	3	4	3	4		55		#NULL!	#NULL!	#NULL!	#NULL!	#NULL!	00.540	00.400	Male	18	English	23
4	1	2011-11-04	12:48:28	178	IN GREAT PAIN	3	Fear_3	540	391	1639	2179	881458	5	3	3	2	4	3	3	4	3	4		55		#NULL!	#NULL!	#NULL!	#NULL!	#NULL!	00.540	00.400	Male	18	English	23
4	1	2011-11-04	12:48:28	154	SURPRISED or STARTLED	4	Fear_3	540	391	1532	2072	772799	5	3	3	2	4	3	3	4	3	4		55		#NULL!	#NULL!	#NULL!	#NULL!	#NULL!	00.540	00.400	Male	18	English	23
4	1	2011-11-04	12:48:28	112	AGGRESSIVE or ANGRY	1	Fear_4	1080	572	1117	2197	585140	5	3	3	2	4	3	3	4	3	4		55		#NULL!	#NULL!	#NULL!	#NULL!	#NULL!	01.089	00.700	Male	18	English	23
4	1	2011-11-04	12:48:28	48	ANNOYED or FRUSTRATED	1	Fear_4	1080	572	1945	3025	277944	5	3	3	2	4	3	3	4	3	4		55		#NULL!	#NULL!	#NULL!	#NULL!	#NULL!	01.089	00.700	Male	18	English	23
4	1	2011-11-04	12:48:28	82	EXCITED and HAPPY	1	Fear_4	1080	572	1120	2200	447904	5	3	3	2	4	3	3	4	3	4		55		#NULL!	#NULL!	#NULL!	#NULL!	#NULL!	01.089	00.700	Male	18	English	23
4	1	2011-11-04	12:48:28	126	FRIGHTENED	3	Fear_4	1080	572	1504	2584	652135	5	3	3	2	4	3	3	4	3	4		55		#NULL!	#NULL!	#NULL!	#NULL!	#NULL!	01.089	00.700	Male	18	English	23
4	1	2011-11-04	12:48:28	161	IN GREAT PAIN	4	Fear_4	1080	572	1001	2081	805285	5	3	3	2	4	3	3	4	3	4		55		#NULL!	#NULL!	#NULL!	#NULL!	#NULL!	01.089	00.700	Male	18	English	23
4	1	2011-11-04	12:48:28	94	SURPRISED or STARTLED	2	Fear_4	1080	572	1147	2227	502266	5	3	3	2	4	3	3	4	3	4		55		#NULL!	#NULL!	#NULL!	#NULL!	#NULL!	01.089	00.700	Male	18	English	23
4	1	2011-11-04	12:48:28	64	AGGRESSIVE or ANGRY	4	Pain_4	2836	2786	1535	4371	366637	5	3	3	2	4	3	3	4	3	4		55		#NULL!	#NULL!	#NULL!	#NULL!	#NULL!	03.109	02.740	Male	18	English	23
4	1	2011-11-04	12:48:28	95	ANNOYED or FRUSTRATED	1	Pain_4	2836	2786	1239	4075	508739	5	3	3	2	4	3	3	4	3	4		55		#NULL!	#NULL!	#NULL!	#NULL!	#NULL!	03.109	02.740	Male	18	English	23
4	1	2011-11-04	12:48:28	156	EXCITED and HAPPY	1	Pain_4	2836	2786	91	2927	782286	5	3	3	2	4	3	3	4	3	4		55		#NULL!	#NULL!	#NULL!	#NULL!	#NULL!	03.109	02.740	Male	18	English	23
4	1	2011-11-04	12:48:28	49	FRIGHTENED	2	Pain_4	2836	2786	2866	5702	286031	5	3	3	2	4	3	3	4	3	4		55		#NULL!	#NULL!	#NULL!	#NULL!	#NULL!	03.109	02.740	Male	18	English	23
4	1	2011-11-04	12:48:28	162	IN GREAT PAIN	5	Pain_4	2836	2786	-768	2068	809764	5	3	3	2	4	3	3	4	3	4		55		#NULL!	#NULL!	#NULL!	#NULL!	#NULL!	03.109	02.740	Male	18	English	23
4	1	2011-11-04	12:48:28	30	SURPRISED or STARTLED	1	Pain_4	2836	2786	2878	5714	188027	5	3	3	2	4	3	3	4	3	4		55		#NULL!	#NULL!	#NULL!	#NULL!	#NULL!	03.109	02.740	Male	18	English	23
4	1	2011-11-04	12:48:28	96	AGGRESSIVE or ANGRY	1	Happiness_1	930	728	402	1332	512391	5	3	3	2	4	3	3	4	3	4		55		#NULL!	#NULL!	#NULL!	#NULL!	#NULL!	01.501	00.883	Male	18	English	23
4	1	2011-11-04	12:48:28	17	ANNOYED or FRUSTRATED	1	Happiness_1	930	728	1813	2743	119868	5	3	3	2	4	3	3	4	3	4		55		#NULL!	#NULL!	#NULL!	#NULL!	#NULL!	01.501	00.883	Male	18	English	23
4	1	2011-11-04	12:48:28	62	EXCITED and HAPPY	1	Happiness_1	930	728	1655	2585	354782	5	3	3	2	4	3	3	4	3	4		55		#NULL!	#NULL!	#NULL!	#NULL!	#NULL!	01.501	00.883	Male	18	English	23
4	1	2011-11-04	12:48:28	77	FRIGHTENED	4	Happiness_1	930	728	898	1828	426009	5	3	3	2	4	3	3	4	3	4		55		#NULL!	#NULL!	#NULL!	#NULL!	#NULL!	01.501	00.883	Male	18	English	23
4	1	2011-11-04	12:48:28	32	IN GREAT PAIN	2	Happiness_1	930	728	1581	2511	197598	5	3	3	2	4	3	3	4	3	4		55		#NULL!	#NULL!	#NULL!	#NULL!	#NULL!	01.501	00.883	Male	18	English	23
4	1	2011-11-04	12:48:28	148	SURPRISED or STARTLED	3	Happiness_1	930	728	1256	2186	745194	5	3	3	2	4	3	3	4	3	4		55		#NULL!	#NULL!	#NULL!	#NULL!	#NULL!	01.501	00.883	Male	18	English	23
4	1	2011-11-04	12:48:28	28	AGGRESSIVE or ANGRY	1	Surprise_3	433	433	855	1288	173717	5	3	3	2	4	3	3	4	3	4		55		#NULL!	#NULL!	#NULL!	#NULL!	#NULL!	00.489	00.423	Male	18	English	23
4	1	2011-11-04	12:48:28	85	ANNOYED or FRUSTRATED	1	Surprise_3	433	433	1213	1646	460575	5	3	3	2	4	3	3	4	3	4		55		#NULL!	#NULL!	#NULL!	#NULL!	#NULL!	00.489	00.423	Male	18	English	23
4	1	2011-11-04	12:48:28	169	EXCITED and HAPPY	1	Surprise_3	433	433	723	1156	839926	5	3	3	2	4	3	3	4	3	4		55		#NULL!	#NULL!	#NULL!	#NULL!	#NULL!	00.489	00.423	Male	18	English	23
4	1	2011-11-04	12:48:28	120	FRIGHTENED	3	Surprise_3	433	433	2376	2809	623439	5	3	3	2	4	3	3	4	3	4		55		#NULL!	#NULL!	#NULL!	#NULL!	#NULL!	00.489	00.423	Male	18	English	23
4	1	2011-11-04	12:48:28	111	IN GREAT PAIN	3	Surprise_3	433	433	1729	2162	580630	5	3	3	2	4	3	3	4	3	4		55		#NULL!	#NULL!	#NULL!	#NULL!	#NULL!	00.489	00.423	Male	18	English	23
4	1	2011-11-04	12:48:28	147	SURPRISED or STARTLED	2	Surprise_3	433	433	1383	1816	740750	5	3	3	2	4	3	3	4	3	4		55		#NULL!	#NULL!	#NULL!	#NULL!	#NULL!	00.489	00.423	Male	18	English	23
4	1	2011-11-04	12:48:28	51	AGGRESSIVE or ANGRY	1	Surprise_4	390	361	1418	1808	295479	5	3	3	2	4	3	3	4	3	4		55		#NULL!	#NULL!	#NULL!	#NULL!	#NULL!	00.430	00.303	Male	18	English	23
4	1	2011-11-04	12:48:28	172	ANNOYED or FRUSTRATED	1	Surprise_4	390	361	1054	1444	852186	5	3	3	2	4	3	3	4	3	4		55		#NULL!	#NULL!	#NULL!	#NULL!	#NULL!	00.430	00.303	Male	18	English	23
4	1	2011-11-04	12:48:28	131	EXCITED and HAPPY	4	Surprise_4	390	361	1793	2183	671905	5	3	3	2	4	3	3	4	3	4		55		#NULL!	#NULL!	#NULL!	#NULL!	#NULL!	00.430	00.303	Male	18	English	23
4	1	2011-11-04	12:48:28	55	FRIGHTENED	1	Surprise_4	390	361	2900	3290	315913	5	3	3	2	4	3	3	4	3	4		55		#NULL!	#NULL!	#NULL!	#NULL!	#NULL!	00.430	00.303	Male	18	English	23
4	1	2011-11-04	12:48:28	93	IN GREAT PAIN	1	Surprise_4	390	361	2921	3311	497806	5	3	3	2	4	3	3	4	3	4		55		#NULL!	#NULL!	#NULL!	#NULL!	#NULL!	00.430	00.303	Male	18	English	23
4	1	2011-11-04	12:48:28	43	SURPRISED or STARTLED	2	Surprise_4	390	361	2142	2532	249716	5	3	3	2	4	3	3	4	3	4		55		#NULL!	#NULL!	#NULL!	#NULL!	#NULL!	00.430	00.303	Male	18	English	23
4	1	2011-11-04	12:48:28	146	AGGRESSIVE or ANGRY	1	Fear_5	3158	2840	-832	2326	736685	5	3	3	2	4	3	3	4	3	4		55		#NULL!	#NULL!	#NULL!	#NULL!	#NULL!	03.219	02.822	Male	18	English	23
4	1	2011-11-04	12:48:28	113	ANNOYED or FRUSTRATED	1	Fear_5	3158	2840	739	3897	591365	5	3	3	2	4	3	3	4	3	4		55		#NULL!	#NULL!	#NULL!	#NULL!	#NULL!	03.219	02.822	Male	18	English	23
4	1	2011-11-04	12:48:28	108	EXCITED and HAPPY	1	Fear_5	3158	2840	-1461	1697	566607	5	3	3	2	4	3	3	4	3	4		55		#NULL!	#NULL!	#NULL!	#NULL!	#NULL!	03.219	02.822	Male	18	English	23
4	1	2011-11-04	12:48:28	37	FRIGHTENED	5	Fear_5	3158	2840	343	3501	220679	5	3	3	2	4	3	3	4	3	4		55		#NULL!	#NULL!	#NULL!	#NULL!	#NULL!	03.219	02.822	Male	18	English	23
4	1	2011-11-04	12:48:28	72	IN GREAT PAIN	3	Fear_5	3158	2840	7	3165	403518	5	3	3	2	4	3	3	4	3	4		55		#NULL!	#NULL!	#NULL!	#NULL!	#NULL!	03.219	02.822	Male	18	English	23
4	1	2011-11-04	12:48:28	86	SURPRISED or STARTLED	5	Fear_5	3158	2840	-730	2428	465398	5	3	3	2	4	3	3	4	3	4		55		#NULL!	#NULL!	#NULL!	#NULL!	#NULL!	03.219	02.822	Male	18	English	23
4	1	2011-11-04	12:48:28	137	AGGRESSIVE or ANGRY	1	Surprise_5	380	315	1749	2129	699352	5	3	3	2	4	3	3	4	3	4		55		#NULL!	#NULL!	#NULL!	#NULL!	#NULL!	00.490	00.301	Male	18	English	23
4	1	2011-11-04	12:48:28	101	ANNOYED or FRUSTRATED	3	Surprise_5	380	315	2177	2557	534288	5	3	3	2	4	3	3	4	3	4		55		#NULL!	#NULL!	#NULL!	#NULL!	#NULL!	00.490	00.301	Male	18	English	23
4	1	2011-11-04	12:48:28	125	EXCITED and HAPPY	2	Surprise_5	380	315	2290	2670	647245	5	3	3	2	4	3	3	4	3	4		55		#NULL!	#NULL!	#NULL!	#NULL!	#NULL!	00.490	00.301	Male	18	English	23
4	1	2011-11-04	12:48:28	88	FRIGHTENED	1	Surprise_5	380	315	1306	1686	473856	5	3	3	2	4	3	3	4	3	4		55		#NULL!	#NULL!	#NULL!	#NULL!	#NULL!	00.490	00.301	Male	18	English	23
4	1	2011-11-04	12:48:28	128	IN GREAT PAIN	1	Surprise_5	380	315	1240	1620	659637	5	3	3	2	4	3	3	4	3	4		55		#NULL!	#NULL!	#NULL!	#NULL!	#NULL!	00.490	00.301	Male	18	English	23
4	1	2011-11-04	12:48:28	65	SURPRISED or STARTLED	3	Surprise_5	380	315	1946	2326	371220	5	3	3	2	4	3	3	4	3	4		55		#NULL!	#NULL!	#NULL!	#NULL!	#NULL!	00.490	00.301	Male	18	English	23
4	1	2011-11-04	12:48:28	11	AGGRESSIVE or ANGRY	1	Happiness_2	3775	3775	54	3829	90664	5	3	3	2	4	3	3	4	3	4		55		#NULL!	#NULL!	#NULL!	#NULL!	#NULL!	03.874	03.874	Male	18	English	23
4	1	2011-11-04	12:48:28	22	ANNOYED or FRUSTRATED	1	Happiness_2	3775	3775	-1231	2544	145901	5	3	3	2	4	3	3	4	3	4		55		#NULL!	#NULL!	#NULL!	#NULL!	#NULL!	03.874	03.874	Male	18	English	23
4	1	2011-11-04	12:48:28	107	EXCITED and HAPPY	1	Happiness_2	3775	3775	-2263	1512	562498	5	3	3	2	4	3	3	4	3	4		55		#NULL!	#NULL!	#NULL!	#NULL!	#NULL!	03.874	03.874	Male	18	English	23
4	1	2011-11-04	12:48:28	133	FRIGHTENED	5	Happiness_2	3775	3775	-2124	1651	682043	5	3	3	2	4	3	3	4	3	4		55		#NULL!	#NULL!	#NULL!	#NULL!	#NULL!	03.874	03.874	Male	18	English	23
4	1	2011-11-04	12:48:28	44	IN GREAT PAIN	4	Happiness_2	3775	3775	755	4530	256874	5	3	3	2	4	3	3	4	3	4		55		#NULL!	#NULL!	#NULL!	#NULL!	#NULL!	03.874	03.874	Male	18	English	23
4	1	2011-11-04	12:48:28	56	SURPRISED or STARTLED	5	Happiness_2	3775	3775	-1267	2508	321025	5	3	3	2	4	3	3	4	3	4		55		#NULL!	#NULL!	#NULL!	#NULL!	#NULL!	03.874	03.874	Male	18	English	23
4	1	2011-11-04	12:48:28	89	AGGRESSIVE or ANGRY	1	Happiness_3	4749	4749	-1657	3092	479471	5	3	3	2	4	3	3	4	3	4		55		#NULL!	#NULL!	#NULL!	#NULL!	#NULL!	04.749	04.670	Male	18	English	23
4	1	2011-11-04	12:48:28	58	ANNOYED or FRUSTRATED	1	Happiness_3	4749	4749	-1870	2879	333686	5	3	3	2	4	3	3	4	3	4		55		#NULL!	#NULL!	#NULL!	#NULL!	#NULL!	04.749	04.670	Male	18	English	23
4	1	2011-11-04	12:48:28	167	EXCITED and HAPPY	1	Happiness_3	4749	4749	-3078	1671	832142	5	3	3	2	4	3	3	4	3	4		55		#NULL!	#NULL!	#NULL!	#NULL!	#NULL!	04.749	04.670	Male	18	English	23
4	1	2011-11-04	12:48:28	158	FRIGHTENED	5	Happiness_3	4749	4749	-2996	1753	790246	5	3	3	2	4	3	3	4	3	4		55		#NULL!	#NULL!	#NULL!	#NULL!	#NULL!	04.749	04.670	Male	18	English	23
4	1	2011-11-04	12:48:28	57	IN GREAT PAIN	5	Happiness_3	4749	4749	128	4877	328320	5	3	3	2	4	3	3	4	3	4		55		#NULL!	#NULL!	#NULL!	#NULL!	#NULL!	04.749	04.670	Male	18	English	23
4	1	2011-11-04	12:48:28	159	SURPRISED or STARTLED	2	Happiness_3	4749	4749	-1491	3258	796009	5	3	3	2	4	3	3	4	3	4		55		#NULL!	#NULL!	#NULL!	#NULL!	#NULL!	04.749	04.670	Male	18	English	23
4	1	2011-11-04	12:48:28	71	AGGRESSIVE or ANGRY	4	Pain_5	1023	1023	860	1883	398012	5	3	3	2	4	3	3	4	3	4		55		#NULL!	#NULL!	#NULL!	#NULL!	#NULL!	01.088	01.088	Male	18	English	23
4	1	2011-11-04	12:48:28	149	ANNOYED or FRUSTRATED	2	Pain_5	1023	1023	2105	3128	750628	5	3	3	2	4	3	3	4	3	4		55		#NULL!	#NULL!	#NULL!	#NULL!	#NULL!	01.088	01.088	Male	18	English	23
4	1	2011-11-04	12:48:28	114	EXCITED and HAPPY	1	Pain_5	1023	1023	1468	2491	596171	5	3	3	2	4	3	3	4	3	4		55		#NULL!	#NULL!	#NULL!	#NULL!	#NULL!	01.088	01.088	Male	18	English	23
4	1	2011-11-04	12:48:28	157	FRIGHTENED	1	Pain_5	1023	1023	471	1494	786080	5	3	3	2	4	3	3	4	3	4		55		#NULL!	#NULL!	#NULL!	#NULL!	#NULL!	01.088	01.088	Male	18	English	23
4	1	2011-11-04	12:48:28	78	IN GREAT PAIN	3	Pain_5	1023	1023	1158	2181	430519	5	3	3	2	4	3	3	4	3	4		55		#NULL!	#NULL!	#NULL!	#NULL!	#NULL!	01.088	01.088	Male	18	English	23
4	1	2011-11-04	12:48:28	59	SURPRISED or STARTLED	1	Pain_5	1023	1023	2220	3243	339226	5	3	3	2	4	3	3	4	3	4		55		#NULL!	#NULL!	#NULL!	#NULL!	#NULL!	01.088	01.088	Male	18	English	23
4	1	2011-11-04	12:48:28	179	AGGRESSIVE or ANGRY	4	Anger_1	1633	1489	819	2452	886206	5	3	3	2	4	3	3	4	3	4		55		#NULL!	#NULL!	#NULL!	#NULL!	#NULL!	01.863	01.446	Male	18	English	23
4	1	2011-11-04	12:48:28	2	ANNOYED or FRUSTRATED	3	Anger_1	1633	1489	2042	3675	38597	5	3	3	2	4	3	3	4	3	4		55		#NULL!	#NULL!	#NULL!	#NULL!	#NULL!	01.863	01.446	Male	18	English	23
4	1	2011-11-04	12:48:28	164	EXCITED and HAPPY	1	Anger_1	1633	1489	316	1949	818511	5	3	3	2	4	3	3	4	3	4		55		#NULL!	#NULL!	#NULL!	#NULL!	#NULL!	01.863	01.446	Male	18	English	23
4	1	2011-11-04	12:48:28	23	FRIGHTENED	2	Anger_1	1633	1489	1640	3273	151590	5	3	3	2	4	3	3	4	3	4		55		#NULL!	#NULL!	#NULL!	#NULL!	#NULL!	01.863	01.446	Male	18	English	23
4	1	2011-11-04	12:48:28	14	IN GREAT PAIN	4	Anger_1	1633	1489	1272	2905	104334	5	3	3	2	4	3	3	4	3	4		55		#NULL!	#NULL!	#NULL!	#NULL!	#NULL!	01.863	01.446	Male	18	English	23
4	1	2011-11-04	12:48:28	175	SURPRISED or STARTLED	2	Anger_1	1633	1489	1340	2973	869578	5	3	3	2	4	3	3	4	3	4		55		#NULL!	#NULL!	#NULL!	#NULL!	#NULL!	01.863	01.446	Male	18	English	23
4	1	2011-11-04	12:48:28	16	AGGRESSIVE or ANGRY	5	Anger_2	3168	2968	416	3584	114798	5	3	3	2	4	3	3	4	3	4		55		#NULL!	#NULL!	#NULL!	#NULL!	#NULL!	03.185	02.911	Male	18	English	23
4	1	2011-11-04	12:48:28	151	ANNOYED or FRUSTRATED	4	Anger_2	3168	2968	-161	3007	760843	5	3	3	2	4	3	3	4	3	4		55		#NULL!	#NULL!	#NULL!	#NULL!	#NULL!	03.185	02.911	Male	18	English	23
4	1	2011-11-04	12:48:28	142	EXCITED and HAPPY	1	Anger_2	3168	2968	434	3602	720261	5	3	3	2	4	3	3	4	3	4		55		#NULL!	#NULL!	#NULL!	#NULL!	#NULL!	03.185	02.911	Male	18	English	23
4	1	2011-11-04	12:48:28	174	FRIGHTENED	2	Anger_2	3168	2968	437	3605	864266	5	3	3	2	4	3	3	4	3	4		55		#NULL!	#NULL!	#NULL!	#NULL!	#NULL!	03.185	02.911	Male	18	English	23
4	1	2011-11-04	12:48:28	80	IN GREAT PAIN	5	Anger_2	3168	2968	-1119	2049	439321	5	3	3	2	4	3	3	4	3	4		55		#NULL!	#NULL!	#NULL!	#NULL!	#NULL!	03.185	02.911	Male	18	English	23
4	1	2011-11-04	12:48:28	10	SURPRISED or STARTLED	3	Anger_2	3168	2968	2679	5847	84317	5	3	3	2	4	3	3	4	3	4		55		#NULL!	#NULL!	#NULL!	#NULL!	#NULL!	03.185	02.911	Male	18	English	23
4	1	2011-11-04	12:48:28	122	AGGRESSIVE or ANGRY	1	Happiness_4	809	809	2754	3563	632909	5	3	3	2	4	3	3	4	3	4		55		#NULL!	#NULL!	#NULL!	#NULL!	#NULL!	00.809	00.787	Male	18	English	23
4	1	2011-11-04	12:48:28	9	ANNOYED or FRUSTRATED	2	Happiness_4	809	809	1247	2056	76034	5	3	3	2	4	3	3	4	3	4		55		#NULL!	#NULL!	#NULL!	#NULL!	#NULL!	00.809	00.787	Male	18	English	23
4	1	2011-11-04	12:48:28	119	EXCITED and HAPPY	1	Happiness_4	809	809	1364	2173	618378	5	3	3	2	4	3	3	4	3	4		55		#NULL!	#NULL!	#NULL!	#NULL!	#NULL!	00.809	00.787	Male	18	English	23
4	1	2011-11-04	12:48:28	150	FRIGHTENED	5	Happiness_4	809	809	1716	2525	755418	5	3	3	2	4	3	3	4	3	4		55		#NULL!	#NULL!	#NULL!	#NULL!	#NULL!	00.809	00.787	Male	18	English	23
4	1	2011-11-04	12:48:28	74	IN GREAT PAIN	3	Happiness_4	809	809	1161	1970	412726	5	3	3	2	4	3	3	4	3	4		55		#NULL!	#NULL!	#NULL!	#NULL!	#NULL!	00.809	00.787	Male	18	English	23
4	1	2011-11-04	12:48:28	130	SURPRISED or STARTLED	4	Happiness_4	809	809	788	1597	667461	5	3	3	2	4	3	3	4	3	4		55		#NULL!	#NULL!	#NULL!	#NULL!	#NULL!	00.809	00.787	Male	18	English	23
4	1	2011-11-04	12:48:28	18	AGGRESSIVE or ANGRY	1	Happiness_5	1024	1024	1896	2920	125121	5	3	3	2	4	3	3	4	3	4		55		#NULL!	#NULL!	#NULL!	#NULL!	#NULL!	01.113	01.113	Male	18	English	23
4	1	2011-11-04	12:48:28	38	ANNOYED or FRUSTRATED	1	Happiness_5	1024	1024	812	1836	224808	5	3	3	2	4	3	3	4	3	4		55		#NULL!	#NULL!	#NULL!	#NULL!	#NULL!	01.113	01.113	Male	18	English	23
4	1	2011-11-04	12:48:28	98	EXCITED and HAPPY	1	Happiness_5	1024	1024	573	1597	520454	5	3	3	2	4	3	3	4	3	4		55		#NULL!	#NULL!	#NULL!	#NULL!	#NULL!	01.113	01.113	Male	18	English	23
4	1	2011-11-04	12:48:28	163	FRIGHTENED	4	Happiness_5	1024	1024	1100	2124	814228	5	3	3	2	4	3	3	4	3	4		55		#NULL!	#NULL!	#NULL!	#NULL!	#NULL!	01.113	01.113	Male	18	English	23
4	1	2011-11-04	12:48:28	1	IN GREAT PAIN	4	Happiness_5	1024	1024	3497	4521	32580	5	3	3	2	4	3	3	4	3	4		55		#NULL!	#NULL!	#NULL!	#NULL!	#NULL!	01.113	01.113	Male	18	English	23
4	1	2011-11-04	12:48:28	66	SURPRISED or STARTLED	4	Happiness_5	1024	1024	1359	2383	375919	5	3	3	2	4	3	3	4	3	4		55		#NULL!	#NULL!	#NULL!	#NULL!	#NULL!	01.113	01.113	Male	18	English	23
4	1	2011-11-04	12:48:28	143	AGGRESSIVE or ANGRY	1	Happiness_6	931	931	572	1503	724090	5	3	3	2	4	3	3	4	3	4		55		#NULL!	#NULL!	#NULL!	#NULL!	#NULL!	01.039	01.000	Male	18	English	23
4	1	2011-11-04	12:48:28	70	ANNOYED or FRUSTRATED	2	Happiness_6	931	931	1525	2456	393842	5	3	3	2	4	3	3	4	3	4		55		#NULL!	#NULL!	#NULL!	#NULL!	#NULL!	01.039	01.000	Male	18	English	23
4	1	2011-11-04	12:48:28	115	EXCITED and HAPPY	1	Happiness_6	931	931	264	1195	599667	5	3	3	2	4	3	3	4	3	4		55		#NULL!	#NULL!	#NULL!	#NULL!	#NULL!	01.039	01.000	Male	18	English	23
4	1	2011-11-04	12:48:28	21	FRIGHTENED	5	Happiness_6	931	931	645	1576	140842	5	3	3	2	4	3	3	4	3	4		55		#NULL!	#NULL!	#NULL!	#NULL!	#NULL!	01.039	01.000	Male	18	English	23
4	1	2011-11-04	12:48:28	79	IN GREAT PAIN	2	Happiness_6	931	931	1092	2023	434853	5	3	3	2	4	3	3	4	3	4		55		#NULL!	#NULL!	#NULL!	#NULL!	#NULL!	01.039	01.000	Male	18	English	23
4	1	2011-11-04	12:48:28	4	SURPRISED or STARTLED	3	Happiness_6	931	931	2100	3031	51946	5	3	3	2	4	3	3	4	3	4		55		#NULL!	#NULL!	#NULL!	#NULL!	#NULL!	01.039	01.000	Male	18	English	23
4	1	2011-11-04	12:48:28	36	AGGRESSIVE or ANGRY	1	Happiness_7	483	471	1332	1815	214752	5	3	3	2	4	3	3	4	3	4		55		#NULL!	#NULL!	#NULL!	#NULL!	#NULL!	00.533	00.515	Male	18	English	23
4	1	2011-11-04	12:48:28	26	ANNOYED or FRUSTRATED	1	Happiness_7	483	471	1058	1541	165904	5	3	3	2	4	3	3	4	3	4		55		#NULL!	#NULL!	#NULL!	#NULL!	#NULL!	00.533	00.515	Male	18	English	23
4	1	2011-11-04	12:48:28	153	EXCITED and HAPPY	1	Happiness_7	483	471	936	1419	768355	5	3	3	2	4	3	3	4	3	4		55		#NULL!	#NULL!	#NULL!	#NULL!	#NULL!	00.533	00.515	Male	18	English	23
4	1	2011-11-04	12:48:28	13	FRIGHTENED	4	Happiness_7	483	471	1749	2232	99186	5	3	3	2	4	3	3	4	3	4		55		#NULL!	#NULL!	#NULL!	#NULL!	#NULL!	00.533	00.515	Male	18	English	23
4	1	2011-11-04	12:48:28	29	IN GREAT PAIN	1	Happiness_7	483	471	3433	3916	179867	5	3	3	2	4	3	3	4	3	4		55		#NULL!	#NULL!	#NULL!	#NULL!	#NULL!	00.533	00.515	Male	18	English	23
4	1	2011-11-04	12:48:28	84	SURPRISED or STARTLED	3	Happiness_7	483	471	2113	2596	456683	5	3	3	2	4	3	3	4	3	4		55		#NULL!	#NULL!	#NULL!	#NULL!	#NULL!	00.533	00.515	Male	18	English	23
4	1	2011-11-04	12:48:28	81	AGGRESSIVE or ANGRY	1	Happiness_8	943	943	845	1788	443418	5	3	3	2	4	3	3	4	3	4		55		#NULL!	#NULL!	#NULL!	#NULL!	#NULL!	00.959	00.959	Male	18	English	23
4	1	2011-11-04	12:48:28	34	ANNOYED or FRUSTRATED	1	Happiness_8	943	943	1244	2187	206509	5	3	3	2	4	3	3	4	3	4		55		#NULL!	#NULL!	#NULL!	#NULL!	#NULL!	00.959	00.959	Male	18	English	23
4	1	2011-11-04	12:48:28	104	EXCITED and HAPPY	1	Happiness_8	943	943	1300	2243	547600	5	3	3	2	4	3	3	4	3	4		55		#NULL!	#NULL!	#NULL!	#NULL!	#NULL!	00.959	00.959	Male	18	English	23
4	1	2011-11-04	12:48:28	90	FRIGHTENED	5	Happiness_8	943	943	639	1582	483403	5	3	3	2	4	3	3	4	3	4		55		#NULL!	#NULL!	#NULL!	#NULL!	#NULL!	00.959	00.959	Male	18	English	23
4	1	2011-11-04	12:48:28	69	IN GREAT PAIN	2	Happiness_8	943	943	1267	2210	389071	5	3	3	2	4	3	3	4	3	4		55		#NULL!	#NULL!	#NULL!	#NULL!	#NULL!	00.959	00.959	Male	18	English	23
4	1	2011-11-04	12:48:28	171	SURPRISED or STARTLED	3	Happiness_8	943	943	1060	2003	848504	5	3	3	2	4	3	3	4	3	4		55		#NULL!	#NULL!	#NULL!	#NULL!	#NULL!	00.959	00.959	Male	18	English	23
4	1	2011-11-04	12:48:28	176	AGGRESSIVE or ANGRY	1	Pain_6	836	762	1316	2152	874051	5	3	3	2	4	3	3	4	3	4		55		#NULL!	#NULL!	#NULL!	#NULL!	#NULL!	00.942	00.771	Male	18	English	23
4	1	2011-11-04	12:48:28	68	ANNOYED or FRUSTRATED	1	Pain_6	836	762	1361	2197	384516	5	3	3	2	4	3	3	4	3	4		55		#NULL!	#NULL!	#NULL!	#NULL!	#NULL!	00.942	00.771	Male	18	English	23
4	1	2011-11-04	12:48:28	141	EXCITED and HAPPY	#NULL!	Pain_6	836	762	516	1352	715323	5	3	3	2	4	3	3	4	3	4		55		#NULL!	#NULL!	#NULL!	#NULL!	#NULL!	00.942	00.771	Male	18	English	23
4	1	2011-11-04	12:48:28	83	FRIGHTENED	1	Pain_6	836	762	834	1670	451832	5	3	3	2	4	3	3	4	3	4		55		#NULL!	#NULL!	#NULL!	#NULL!	#NULL!	00.942	00.771	Male	18	English	23
4	1	2011-11-04	12:48:28	40	IN GREAT PAIN	1	Pain_6	836	762	3186	4022	236028	5	3	3	2	4	3	3	4	3	4		55		#NULL!	#NULL!	#NULL!	#NULL!	#NULL!	00.942	00.771	Male	18	English	23
4	1	2011-11-04	12:48:28	140	SURPRISED or STARTLED	2	Pain_6	836	762	1228	2064	711677	5	3	3	2	4	3	3	4	3	4		55		#NULL!	#NULL!	#NULL!	#NULL!	#NULL!	00.942	00.771	Male	18	English	23
4	1	2011-11-04	12:48:28	105	AGGRESSIVE or ANGRY	1	Happiness_9	1308	1191	1047	2355	552253	5	3	3	2	4	3	3	4	3	4		55		#NULL!	#NULL!	#NULL!	#NULL!	#NULL!	01.322	01.322	Male	18	English	23
4	1	2011-11-04	12:48:28	53	ANNOYED or FRUSTRATED	1	Happiness_9	1308	1191	1396	2704	305425	5	3	3	2	4	3	3	4	3	4		55		#NULL!	#NULL!	#NULL!	#NULL!	#NULL!	01.322	01.322	Male	18	English	23
4	1	2011-11-04	12:48:28	124	EXCITED and HAPPY	1	Happiness_9	1308	1191	264	1572	642323	5	3	3	2	4	3	3	4	3	4		55		#NULL!	#NULL!	#NULL!	#NULL!	#NULL!	01.322	01.322	Male	18	English	23
4	1	2011-11-04	12:48:28	52	FRIGHTENED	3	Happiness_9	1308	1191	1470	2778	300490	5	3	3	2	4	3	3	4	3	4		55		#NULL!	#NULL!	#NULL!	#NULL!	#NULL!	01.322	01.322	Male	18	English	23
4	1	2011-11-04	12:48:28	92	IN GREAT PAIN	4	Happiness_9	1308	1191	655	1963	492250	5	3	3	2	4	3	3	4	3	4		55		#NULL!	#NULL!	#NULL!	#NULL!	#NULL!	01.322	01.322	Male	18	English	23
4	1	2011-11-04	12:48:28	155	SURPRISED or STARTLED	3	Happiness_9	1308	1191	554	1862	776930	5	3	3	2	4	3	3	4	3	4		55		#NULL!	#NULL!	#NULL!	#NULL!	#NULL!	01.322	01.322	Male	18	English	23
4	1	2011-11-04	12:48:28	12	AGGRESSIVE or ANGRY	1	Happiness_10	676	595	1130	1806	94703	5	3	3	2	4	3	3	4	3	4		55		#NULL!	#NULL!	#NULL!	#NULL!	#NULL!	00.684	00.684	Male	18	English	23
4	1	2011-11-04	12:48:28	54	ANNOYED or FRUSTRATED	1	Happiness_10	676	595	2042	2718	310382	5	3	3	2	4	3	3	4	3	4		55		#NULL!	#NULL!	#NULL!	#NULL!	#NULL!	00.684	00.684	Male	18	English	23
4	1	2011-11-04	12:48:28	46	EXCITED and HAPPY	3	Happiness_10	676	595	2417	3093	267359	5	3	3	2	4	3	3	4	3	4		55		#NULL!	#NULL!	#NULL!	#NULL!	#NULL!	00.684	00.684	Male	18	English	23
4	1	2011-11-04	12:48:28	19	FRIGHTENED	3	Happiness_10	676	595	1210	1886	129297	5	3	3	2	4	3	3	4	3	4		55		#NULL!	#NULL!	#NULL!	#NULL!	#NULL!	00.684	00.684	Male	18	English	23
4	1	2011-11-04	12:48:28	103	IN GREAT PAIN	3	Happiness_10	676	595	1545	2221	543036	5	3	3	2	4	3	3	4	3	4		55		#NULL!	#NULL!	#NULL!	#NULL!	#NULL!	00.684	00.684	Male	18	English	23
4	1	2011-11-04	12:48:28	25	SURPRISED or STARTLED	4	Happiness_10	676	595	2747	3423	162092	5	3	3	2	4	3	3	4	3	4		55		#NULL!	#NULL!	#NULL!	#NULL!	#NULL!	00.684	00.684	Male	18	English	23
4	1	2011-11-04	12:48:28	63	AGGRESSIVE or ANGRY	1	Happiness_11	1432	1397	1344	2776	359815	5	3	3	2	4	3	3	4	3	4		55		#NULL!	#NULL!	#NULL!	#NULL!	#NULL!	01.496	01.496	Male	18	English	23
4	1	2011-11-04	12:48:28	100	ANNOYED or FRUSTRATED	1	Happiness_11	1432	1397	248	1680	529470	5	3	3	2	4	3	3	4	3	4		55		#NULL!	#NULL!	#NULL!	#NULL!	#NULL!	01.496	01.496	Male	18	English	23
4	1	2011-11-04	12:48:28	123	EXCITED and HAPPY	1	Happiness_11	1432	1397	1850	3282	638506	5	3	3	2	4	3	3	4	3	4		55		#NULL!	#NULL!	#NULL!	#NULL!	#NULL!	01.496	01.496	Male	18	English	23
4	1	2011-11-04	12:48:28	165	FRIGHTENED	4	Happiness_11	1432	1397	1329	2761	823598	5	3	3	2	4	3	3	4	3	4		55		#NULL!	#NULL!	#NULL!	#NULL!	#NULL!	01.496	01.496	Male	18	English	23
4	1	2011-11-04	12:48:28	166	IN GREAT PAIN	3	Happiness_11	1432	1397	760	2192	828088	5	3	3	2	4	3	3	4	3	4		55		#NULL!	#NULL!	#NULL!	#NULL!	#NULL!	01.496	01.496	Male	18	English	23
4	1	2011-11-04	12:48:28	97	SURPRISED or STARTLED	3	Happiness_11	1432	1397	489	1921	516620	5	3	3	2	4	3	3	4	3	4		55		#NULL!	#NULL!	#NULL!	#NULL!	#NULL!	01.496	01.496	Male	18	English	23
5	1	2011-11-04	14:10:07	120	AGGRESSIVE or ANGRY	5	Fear_1	1076	836	985	2061	617888	4	1	2	2	3	4	3	4	4	4		35		#NULL!	#NULL!	#NULL!	#NULL!	#NULL!	01.124	00.874	Male	21	Lao	19
5	1	2011-11-04	14:10:07	167	ANNOYED or FRUSTRATED	4	Fear_1	1076	836	1581	2657	827891	4	1	2	2	3	4	3	4	4	4		35		#NULL!	#NULL!	#NULL!	#NULL!	#NULL!	01.124	00.874	Male	21	Lao	19
5	1	2011-11-04	14:10:07	141	EXCITED and HAPPY	1	Fear_1	1076	836	155	1231	707710	4	1	2	2	3	4	3	4	4	4		35		#NULL!	#NULL!	#NULL!	#NULL!	#NULL!	01.124	00.874	Male	21	Lao	19
5	1	2011-11-04	14:10:07	13	FRIGHTENED	5	Fear_1	1076	836	1090	2166	100545	4	1	2	2	3	4	3	4	4	4		35		#NULL!	#NULL!	#NULL!	#NULL!	#NULL!	01.124	00.874	Male	21	Lao	19
5	1	2011-11-04	14:10:07	33	IN GREAT PAIN	5	Fear_1	1076	836	1236	2312	204084	4	1	2	2	3	4	3	4	4	4		35		#NULL!	#NULL!	#NULL!	#NULL!	#NULL!	01.124	00.874	Male	21	Lao	19
5	1	2011-11-04	14:10:07	166	SURPRISED or STARTLED	1	Fear_1	1076	836	1064	2140	823016	4	1	2	2	3	4	3	4	4	4		35		#NULL!	#NULL!	#NULL!	#NULL!	#NULL!	01.124	00.874	Male	21	Lao	19
5	1	2011-11-04	14:10:07	74	AGGRESSIVE or ANGRY	1	Frustration_1	338	338	1572	1910	409699	4	1	2	2	3	4	3	4	4	4		35		#NULL!	#NULL!	#NULL!	#NULL!	#NULL!	00.338	00.338	Male	21	Lao	19
5	1	2011-11-04	14:10:07	102	ANNOYED or FRUSTRATED	1	Frustration_1	338	338	3132	3470	539632	4	1	2	2	3	4	3	4	4	4		35		#NULL!	#NULL!	#NULL!	#NULL!	#NULL!	00.338	00.338	Male	21	Lao	19
5	1	2011-11-04	14:10:07	27	EXCITED and HAPPY	4	Frustration_1	338	338	2049	2387	173802	4	1	2	2	3	4	3	4	4	4		35		#NULL!	#NULL!	#NULL!	#NULL!	#NULL!	00.338	00.338	Male	21	Lao	19
5	1	2011-11-04	14:10:07	162	FRIGHTENED	3	Frustration_1	338	338	3769	4107	806582	4	1	2	2	3	4	3	4	4	4		35		#NULL!	#NULL!	#NULL!	#NULL!	#NULL!	00.338	00.338	Male	21	Lao	19
5	1	2011-11-04	14:10:07	56	IN GREAT PAIN	3	Frustration_1	338	338	1205	1543	322587	4	1	2	2	3	4	3	4	4	4		35		#NULL!	#NULL!	#NULL!	#NULL!	#NULL!	00.338	00.338	Male	21	Lao	19
5	1	2011-11-04	14:10:07	4	SURPRISED or STARTLED	5	Frustration_1	338	338	2790	3128	55438	4	1	2	2	3	4	3	4	4	4		35		#NULL!	#NULL!	#NULL!	#NULL!	#NULL!	00.338	00.338	Male	21	Lao	19
5	1	2011-11-04	14:10:07	52	AGGRESSIVE or ANGRY	4	Pain_1	1436	1436	658	2094	304871	4	1	2	2	3	4	3	4	4	4		35		#NULL!	#NULL!	#NULL!	#NULL!	#NULL!	01.436	01.436	Male	21	Lao	19
5	1	2011-11-04	14:10:07	165	ANNOYED or FRUSTRATED	4	Pain_1	1436	1436	85	1521	818573	4	1	2	2	3	4	3	4	4	4		35		#NULL!	#NULL!	#NULL!	#NULL!	#NULL!	01.436	01.436	Male	21	Lao	19
5	1	2011-11-04	14:10:07	1	EXCITED and HAPPY	1	Pain_1	1436	1436	8212	9648	36945	4	1	2	2	3	4	3	4	4	4		35		#NULL!	#NULL!	#NULL!	#NULL!	#NULL!	01.436	01.436	Male	21	Lao	19
5	1	2011-11-04	14:10:07	101	FRIGHTENED	5	Pain_1	1436	1436	177	1613	533901	4	1	2	2	3	4	3	4	4	4		35		#NULL!	#NULL!	#NULL!	#NULL!	#NULL!	01.436	01.436	Male	21	Lao	19
5	1	2011-11-04	14:10:07	91	IN GREAT PAIN	5	Pain_1	1436	1436	3028	4464	492119	4	1	2	2	3	4	3	4	4	4		35		#NULL!	#NULL!	#NULL!	#NULL!	#NULL!	01.436	01.436	Male	21	Lao	19
5	1	2011-11-04	14:10:07	147	SURPRISED or STARTLED	4	Pain_1	1436	1436	1152	2588	740726	4	1	2	2	3	4	3	4	4	4		35		#NULL!	#NULL!	#NULL!	#NULL!	#NULL!	01.436	01.436	Male	21	Lao	19
5	1	2011-11-04	14:10:07	140	AGGRESSIVE or ANGRY	1	Surprise_1	466	421	859	1325	704197	4	1	2	2	3	4	3	4	4	4		35		#NULL!	#NULL!	#NULL!	#NULL!	#NULL!	00.539	00.409	Male	21	Lao	19
5	1	2011-11-04	14:10:07	97	ANNOYED or FRUSTRATED	1	Surprise_1	466	421	1216	1682	517122	4	1	2	2	3	4	3	4	4	4		35		#NULL!	#NULL!	#NULL!	#NULL!	#NULL!	00.539	00.409	Male	21	Lao	19
5	1	2011-11-04	14:10:07	54	EXCITED and HAPPY	5	Surprise_1	466	421	816	1282	312825	4	1	2	2	3	4	3	4	4	4		35		#NULL!	#NULL!	#NULL!	#NULL!	#NULL!	00.539	00.409	Male	21	Lao	19
5	1	2011-11-04	14:10:07	29	FRIGHTENED	1	Surprise_1	466	421	1325	1791	186080	4	1	2	2	3	4	3	4	4	4		35		#NULL!	#NULL!	#NULL!	#NULL!	#NULL!	00.539	00.409	Male	21	Lao	19
5	1	2011-11-04	14:10:07	159	IN GREAT PAIN	1	Surprise_1	466	421	577	1043	791078	4	1	2	2	3	4	3	4	4	4		35		#NULL!	#NULL!	#NULL!	#NULL!	#NULL!	00.539	00.409	Male	21	Lao	19
5	1	2011-11-04	14:10:07	133	SURPRISED or STARTLED	4	Surprise_1	466	421	1324	1790	674924	4	1	2	2	3	4	3	4	4	4		35		#NULL!	#NULL!	#NULL!	#NULL!	#NULL!	00.539	00.409	Male	21	Lao	19
5	1	2011-11-04	14:10:07	22	AGGRESSIVE or ANGRY	3	Pain_2	691	672	987	1678	144874	4	1	2	2	3	4	3	4	4	4		35		#NULL!	#NULL!	#NULL!	#NULL!	#NULL!	00.706	00.706	Male	21	Lao	19
5	1	2011-11-04	14:10:07	75	ANNOYED or FRUSTRATED	1	Pain_2	691	672	1496	2187	414135	4	1	2	2	3	4	3	4	4	4		35		#NULL!	#NULL!	#NULL!	#NULL!	#NULL!	00.706	00.706	Male	21	Lao	19
5	1	2011-11-04	14:10:07	180	EXCITED and HAPPY	5	Pain_2	691	672	1770	2461	890094	4	1	2	2	3	4	3	4	4	4		35		#NULL!	#NULL!	#NULL!	#NULL!	#NULL!	00.706	00.706	Male	21	Lao	19
5	1	2011-11-04	14:10:07	155	FRIGHTENED	3	Pain_2	691	672	904	1595	775418	4	1	2	2	3	4	3	4	4	4		35		#NULL!	#NULL!	#NULL!	#NULL!	#NULL!	00.706	00.706	Male	21	Lao	19
5	1	2011-11-04	14:10:07	114	IN GREAT PAIN	1	Pain_2	691	672	1622	2313	593243	4	1	2	2	3	4	3	4	4	4		35		#NULL!	#NULL!	#NULL!	#NULL!	#NULL!	00.706	00.706	Male	21	Lao	19
5	1	2011-11-04	14:10:07	92	SURPRISED or STARTLED	4	Pain_2	691	672	1179	1870	496220	4	1	2	2	3	4	3	4	4	4		35		#NULL!	#NULL!	#NULL!	#NULL!	#NULL!	00.706	00.706	Male	21	Lao	19
5	1	2011-11-04	14:10:07	77	AGGRESSIVE or ANGRY	1	Surprise_2	281	281	1175	1456	422503	4	1	2	2	3	4	3	4	4	4		35		#NULL!	#NULL!	#NULL!	#NULL!	#NULL!	00.311	00.311	Male	21	Lao	19
5	1	2011-11-04	14:10:07	80	ANNOYED or FRUSTRATED	1	Surprise_2	281	281	4744	5025	441467	4	1	2	2	3	4	3	4	4	4		35		#NULL!	#NULL!	#NULL!	#NULL!	#NULL!	00.311	00.311	Male	21	Lao	19
5	1	2011-11-04	14:10:07	95	EXCITED and HAPPY	3	Surprise_2	281	281	2144	2425	509767	4	1	2	2	3	4	3	4	4	4		35		#NULL!	#NULL!	#NULL!	#NULL!	#NULL!	00.311	00.311	Male	21	Lao	19
5	1	2011-11-04	14:10:07	96	FRIGHTENED	1	Surprise_2	281	281	891	1172	513172	4	1	2	2	3	4	3	4	4	4		35		#NULL!	#NULL!	#NULL!	#NULL!	#NULL!	00.311	00.311	Male	21	Lao	19
5	1	2011-11-04	14:10:07	106	IN GREAT PAIN	1	Surprise_2	281	281	961	1242	560847	4	1	2	2	3	4	3	4	4	4		35		#NULL!	#NULL!	#NULL!	#NULL!	#NULL!	00.311	00.311	Male	21	Lao	19
5	1	2011-11-04	14:10:07	132	SURPRISED or STARTLED	5	Surprise_2	281	281	1008	1289	670883	4	1	2	2	3	4	3	4	4	4		35		#NULL!	#NULL!	#NULL!	#NULL!	#NULL!	00.311	00.311	Male	21	Lao	19
5	1	2011-11-04	14:10:07	158	AGGRESSIVE or ANGRY	5	Pain_3	1787	1787	-109	1678	787772	4	1	2	2	3	4	3	4	4	4		35		#NULL!	#NULL!	#NULL!	#NULL!	#NULL!	02.093	01.876	Male	21	Lao	19
5	1	2011-11-04	14:10:07	119	ANNOYED or FRUSTRATED	4	Pain_3	1787	1787	221	2008	613527	4	1	2	2	3	4	3	4	4	4		35		#NULL!	#NULL!	#NULL!	#NULL!	#NULL!	02.093	01.876	Male	21	Lao	19
5	1	2011-11-04	14:10:07	59	EXCITED and HAPPY	3	Pain_3	1787	1787	469	2256	337493	4	1	2	2	3	4	3	4	4	4		35		#NULL!	#NULL!	#NULL!	#NULL!	#NULL!	02.093	01.876	Male	21	Lao	19
5	1	2011-11-04	14:10:07	164	FRIGHTENED	3	Pain_3	1787	1787	686	2473	814783	4	1	2	2	3	4	3	4	4	4		35		#NULL!	#NULL!	#NULL!	#NULL!	#NULL!	02.093	01.876	Male	21	Lao	19
5	1	2011-11-04	14:10:07	53	IN GREAT PAIN	5	Pain_3	1787	1787	359	2146	309264	4	1	2	2	3	4	3	4	4	4		35		#NULL!	#NULL!	#NULL!	#NULL!	#NULL!	02.093	01.876	Male	21	Lao	19
5	1	2011-11-04	14:10:07	47	SURPRISED or STARTLED	1	Pain_3	1787	1787	90	1877	281177	4	1	2	2	3	4	3	4	4	4		35		#NULL!	#NULL!	#NULL!	#NULL!	#NULL!	02.093	01.876	Male	21	Lao	19
5	1	2011-11-04	14:10:07	83	AGGRESSIVE or ANGRY	4	Fear_2	1982	1882	561	2543	455399	4	1	2	2	3	4	3	4	4	4		35		#NULL!	#NULL!	#NULL!	#NULL!	#NULL!	02.024	01.913	Male	21	Lao	19
5	1	2011-11-04	14:10:07	63	ANNOYED or FRUSTRATED	1	Fear_2	1982	1882	128	2110	355314	4	1	2	2	3	4	3	4	4	4		35		#NULL!	#NULL!	#NULL!	#NULL!	#NULL!	02.024	01.913	Male	21	Lao	19
5	1	2011-11-04	14:10:07	136	EXCITED and HAPPY	1	Fear_2	1982	1882	263	2245	687318	4	1	2	2	3	4	3	4	4	4		35		#NULL!	#NULL!	#NULL!	#NULL!	#NULL!	02.024	01.913	Male	21	Lao	19
5	1	2011-11-04	14:10:07	143	FRIGHTENED	5	Fear_2	1982	1882	887	2869	716311	4	1	2	2	3	4	3	4	4	4		35		#NULL!	#NULL!	#NULL!	#NULL!	#NULL!	02.024	01.913	Male	21	Lao	19
5	1	2011-11-04	14:10:07	81	IN GREAT PAIN	4	Fear_2	1982	1882	270	2252	446042	4	1	2	2	3	4	3	4	4	4		35		#NULL!	#NULL!	#NULL!	#NULL!	#NULL!	02.024	01.913	Male	21	Lao	19
5	1	2011-11-04	14:10:07	98	SURPRISED or STARTLED	1	Fear_2	1982	1882	-200	1782	521162	4	1	2	2	3	4	3	4	4	4		35		#NULL!	#NULL!	#NULL!	#NULL!	#NULL!	02.024	01.913	Male	21	Lao	19
5	1	2011-11-04	14:10:07	72	AGGRESSIVE or ANGRY	3	Fear_3	540	391	2578	3118	400655	4	1	2	2	3	4	3	4	4	4		35		#NULL!	#NULL!	#NULL!	#NULL!	#NULL!	00.540	00.400	Male	21	Lao	19
5	1	2011-11-04	14:10:07	130	ANNOYED or FRUSTRATED	4	Fear_3	540	391	1243	1783	659104	4	1	2	2	3	4	3	4	4	4		35		#NULL!	#NULL!	#NULL!	#NULL!	#NULL!	00.540	00.400	Male	21	Lao	19
5	1	2011-11-04	14:10:07	163	EXCITED and HAPPY	4	Fear_3	540	391	625	1165	809985	4	1	2	2	3	4	3	4	4	4		35		#NULL!	#NULL!	#NULL!	#NULL!	#NULL!	00.540	00.400	Male	21	Lao	19
5	1	2011-11-04	14:10:07	84	FRIGHTENED	1	Fear_3	540	391	1027	1567	459199	4	1	2	2	3	4	3	4	4	4		35		#NULL!	#NULL!	#NULL!	#NULL!	#NULL!	00.540	00.400	Male	21	Lao	19
5	1	2011-11-04	14:10:07	34	IN GREAT PAIN	2	Fear_3	540	391	4557	5097	211444	4	1	2	2	3	4	3	4	4	4		35		#NULL!	#NULL!	#NULL!	#NULL!	#NULL!	00.540	00.400	Male	21	Lao	19
5	1	2011-11-04	14:10:07	68	SURPRISED or STARTLED	5	Fear_3	540	391	1863	2403	378750	4	1	2	2	3	4	3	4	4	4		35		#NULL!	#NULL!	#NULL!	#NULL!	#NULL!	00.540	00.400	Male	21	Lao	19
5	1	2011-11-04	14:10:07	11	AGGRESSIVE or ANGRY	4	Fear_4	1080	572	2460	3540	90999	4	1	2	2	3	4	3	4	4	4		35		#NULL!	#NULL!	#NULL!	#NULL!	#NULL!	01.089	00.700	Male	21	Lao	19
5	1	2011-11-04	14:10:07	37	ANNOYED or FRUSTRATED	4	Fear_4	1080	572	1980	3060	229044	4	1	2	2	3	4	3	4	4	4		35		#NULL!	#NULL!	#NULL!	#NULL!	#NULL!	01.089	00.700	Male	21	Lao	19
5	1	2011-11-04	14:10:07	122	EXCITED and HAPPY	1	Fear_4	1080	572	388	1468	626245	4	1	2	2	3	4	3	4	4	4		35		#NULL!	#NULL!	#NULL!	#NULL!	#NULL!	01.089	00.700	Male	21	Lao	19
5	1	2011-11-04	14:10:07	126	FRIGHTENED	4	Fear_4	1080	572	410	1490	641529	4	1	2	2	3	4	3	4	4	4		35		#NULL!	#NULL!	#NULL!	#NULL!	#NULL!	01.089	00.700	Male	21	Lao	19
5	1	2011-11-04	14:10:07	66	IN GREAT PAIN	4	Fear_4	1080	572	988	2068	368196	4	1	2	2	3	4	3	4	4	4		35		#NULL!	#NULL!	#NULL!	#NULL!	#NULL!	01.089	00.700	Male	21	Lao	19
5	1	2011-11-04	14:10:07	178	SURPRISED or STARTLED	1	Fear_4	1080	572	691	1771	881440	4	1	2	2	3	4	3	4	4	4		35		#NULL!	#NULL!	#NULL!	#NULL!	#NULL!	01.089	00.700	Male	21	Lao	19
5	1	2011-11-04	14:10:07	175	AGGRESSIVE or ANGRY	5	Pain_4	2836	2786	-417	2419	865490	4	1	2	2	3	4	3	4	4	4		35		#NULL!	#NULL!	#NULL!	#NULL!	#NULL!	03.109	02.740	Male	21	Lao	19
5	1	2011-11-04	14:10:07	110	ANNOYED or FRUSTRATED	4	Pain_4	2836	2786	-1205	1631	576732	4	1	2	2	3	4	3	4	4	4		35		#NULL!	#NULL!	#NULL!	#NULL!	#NULL!	03.109	02.740	Male	21	Lao	19
5	1	2011-11-04	14:10:07	157	EXCITED and HAPPY	1	Pain_4	2836	2786	-633	2203	783772	4	1	2	2	3	4	3	4	4	4		35		#NULL!	#NULL!	#NULL!	#NULL!	#NULL!	03.109	02.740	Male	21	Lao	19
5	1	2011-11-04	14:10:07	57	FRIGHTENED	3	Pain_4	2836	2786	668	3504	328572	4	1	2	2	3	4	3	4	4	4		35		#NULL!	#NULL!	#NULL!	#NULL!	#NULL!	03.109	02.740	Male	21	Lao	19
5	1	2011-11-04	14:10:07	169	IN GREAT PAIN	5	Pain_4	2836	2786	1229	4065	838232	4	1	2	2	3	4	3	4	4	4		35		#NULL!	#NULL!	#NULL!	#NULL!	#NULL!	03.109	02.740	Male	21	Lao	19
5	1	2011-11-04	14:10:07	112	SURPRISED or STARTLED	1	Pain_4	2836	2786	-1293	1543	584742	4	1	2	2	3	4	3	4	4	4		35		#NULL!	#NULL!	#NULL!	#NULL!	#NULL!	03.109	02.740	Male	21	Lao	19
5	1	2011-11-04	14:10:07	170	AGGRESSIVE or ANGRY	4	Happiness_1	930	728	953	1883	842429	4	1	2	2	3	4	3	4	4	4		35		#NULL!	#NULL!	#NULL!	#NULL!	#NULL!	01.501	00.883	Male	21	Lao	19
5	1	2011-11-04	14:10:07	176	ANNOYED or FRUSTRATED	4	Happiness_1	930	728	892	1822	869568	4	1	2	2	3	4	3	4	4	4		35		#NULL!	#NULL!	#NULL!	#NULL!	#NULL!	01.501	00.883	Male	21	Lao	19
5	1	2011-11-04	14:10:07	39	EXCITED and HAPPY	4	Happiness_1	930	728	1076	2006	238409	4	1	2	2	3	4	3	4	4	4		35		#NULL!	#NULL!	#NULL!	#NULL!	#NULL!	01.501	00.883	Male	21	Lao	19
5	1	2011-11-04	14:10:07	90	FRIGHTENED	5	Happiness_1	930	728	981	1911	485392	4	1	2	2	3	4	3	4	4	4		35		#NULL!	#NULL!	#NULL!	#NULL!	#NULL!	01.501	00.883	Male	21	Lao	19
5	1	2011-11-04	14:10:07	12	IN GREAT PAIN	3	Happiness_1	930	728	1865	2795	96064	4	1	2	2	3	4	3	4	4	4		35		#NULL!	#NULL!	#NULL!	#NULL!	#NULL!	01.501	00.883	Male	21	Lao	19
5	1	2011-11-04	14:10:07	134	SURPRISED or STARTLED	1	Happiness_1	930	728	1016	1946	679187	4	1	2	2	3	4	3	4	4	4		35		#NULL!	#NULL!	#NULL!	#NULL!	#NULL!	01.501	00.883	Male	21	Lao	19
5	1	2011-11-04	14:10:07	70	AGGRESSIVE or ANGRY	1	Surprise_3	433	433	1881	2314	391034	4	1	2	2	3	4	3	4	4	4		35		#NULL!	#NULL!	#NULL!	#NULL!	#NULL!	00.489	00.423	Male	21	Lao	19
5	1	2011-11-04	14:10:07	121	ANNOYED or FRUSTRATED	4	Surprise_3	433	433	1896	2329	622464	4	1	2	2	3	4	3	4	4	4		35		#NULL!	#NULL!	#NULL!	#NULL!	#NULL!	00.489	00.423	Male	21	Lao	19
5	1	2011-11-04	14:10:07	78	EXCITED and HAPPY	3	Surprise_3	433	433	2280	2713	427467	4	1	2	2	3	4	3	4	4	4		35		#NULL!	#NULL!	#NULL!	#NULL!	#NULL!	00.489	00.423	Male	21	Lao	19
5	1	2011-11-04	14:10:07	172	FRIGHTENED	3	Surprise_3	433	433	1697	2130	851643	4	1	2	2	3	4	3	4	4	4		35		#NULL!	#NULL!	#NULL!	#NULL!	#NULL!	00.489	00.423	Male	21	Lao	19
5	1	2011-11-04	14:10:07	93	IN GREAT PAIN	2	Surprise_3	433	433	1856	2289	500764	4	1	2	2	3	4	3	4	4	4		35		#NULL!	#NULL!	#NULL!	#NULL!	#NULL!	00.489	00.423	Male	21	Lao	19
5	1	2011-11-04	14:10:07	28	SURPRISED or STARTLED	4	Surprise_3	433	433	5472	5905	181980	4	1	2	2	3	4	3	4	4	4		35		#NULL!	#NULL!	#NULL!	#NULL!	#NULL!	00.489	00.423	Male	21	Lao	19
5	1	2011-11-04	14:10:07	43	AGGRESSIVE or ANGRY	1	Surprise_4	390	361	1514	1904	261284	4	1	2	2	3	4	3	4	4	4		35		#NULL!	#NULL!	#NULL!	#NULL!	#NULL!	00.430	00.303	Male	21	Lao	19
5	1	2011-11-04	14:10:07	19	ANNOYED or FRUSTRATED	1	Surprise_4	390	361	1246	1636	127333	4	1	2	2	3	4	3	4	4	4		35		#NULL!	#NULL!	#NULL!	#NULL!	#NULL!	00.430	00.303	Male	21	Lao	19
5	1	2011-11-04	14:10:07	2	EXCITED and HAPPY	4	Surprise_4	390	361	3567	3957	43160	4	1	2	2	3	4	3	4	4	4		35		#NULL!	#NULL!	#NULL!	#NULL!	#NULL!	00.430	00.303	Male	21	Lao	19
5	1	2011-11-04	14:10:07	129	FRIGHTENED	1	Surprise_4	390	361	613	1003	655068	4	1	2	2	3	4	3	4	4	4		35		#NULL!	#NULL!	#NULL!	#NULL!	#NULL!	00.430	00.303	Male	21	Lao	19
5	1	2011-11-04	14:10:07	50	IN GREAT PAIN	1	Surprise_4	390	361	772	1162	292935	4	1	2	2	3	4	3	4	4	4		35		#NULL!	#NULL!	#NULL!	#NULL!	#NULL!	00.430	00.303	Male	21	Lao	19
5	1	2011-11-04	14:10:07	25	SURPRISED or STARTLED	5	Surprise_4	390	361	1469	1859	160100	4	1	2	2	3	4	3	4	4	4		35		#NULL!	#NULL!	#NULL!	#NULL!	#NULL!	00.430	00.303	Male	21	Lao	19
5	1	2011-11-04	14:10:07	45	AGGRESSIVE or ANGRY	4	Fear_5	3158	2840	184	3342	272055	4	1	2	2	3	4	3	4	4	4		35		#NULL!	#NULL!	#NULL!	#NULL!	#NULL!	03.219	02.822	Male	21	Lao	19
5	1	2011-11-04	14:10:07	42	ANNOYED or FRUSTRATED	2	Fear_5	3158	2840	2682	5840	257121	4	1	2	2	3	4	3	4	4	4		35		#NULL!	#NULL!	#NULL!	#NULL!	#NULL!	03.219	02.822	Male	21	Lao	19
5	1	2011-11-04	14:10:07	73	EXCITED and HAPPY	1	Fear_5	3158	2840	-720	2438	405519	4	1	2	2	3	4	3	4	4	4		35		#NULL!	#NULL!	#NULL!	#NULL!	#NULL!	03.219	02.822	Male	21	Lao	19
5	1	2011-11-04	14:10:07	55	FRIGHTENED	4	Fear_5	3158	2840	395	3553	318786	4	1	2	2	3	4	3	4	4	4		35		#NULL!	#NULL!	#NULL!	#NULL!	#NULL!	03.219	02.822	Male	21	Lao	19
5	1	2011-11-04	14:10:07	24	IN GREAT PAIN	4	Fear_5	3158	2840	848	4006	155968	4	1	2	2	3	4	3	4	4	4		35		#NULL!	#NULL!	#NULL!	#NULL!	#NULL!	03.219	02.822	Male	21	Lao	19
5	1	2011-11-04	14:10:07	79	SURPRISED or STARTLED	1	Fear_5	3158	2840	1164	4322	434202	4	1	2	2	3	4	3	4	4	4		35		#NULL!	#NULL!	#NULL!	#NULL!	#NULL!	03.219	02.822	Male	21	Lao	19
5	1	2011-11-04	14:10:07	142	AGGRESSIVE or ANGRY	1	Surprise_5	380	315	791	1171	711140	4	1	2	2	3	4	3	4	4	4		35		#NULL!	#NULL!	#NULL!	#NULL!	#NULL!	00.490	00.301	Male	21	Lao	19
5	1	2011-11-04	14:10:07	40	ANNOYED or FRUSTRATED	1	Surprise_5	380	315	1356	1736	242414	4	1	2	2	3	4	3	4	4	4		35		#NULL!	#NULL!	#NULL!	#NULL!	#NULL!	00.490	00.301	Male	21	Lao	19
5	1	2011-11-04	14:10:07	107	EXCITED and HAPPY	4	Surprise_5	380	315	1452	1832	564912	4	1	2	2	3	4	3	4	4	4		35		#NULL!	#NULL!	#NULL!	#NULL!	#NULL!	00.490	00.301	Male	21	Lao	19
5	1	2011-11-04	14:10:07	113	FRIGHTENED	1	Surprise_5	380	315	1304	1684	588674	4	1	2	2	3	4	3	4	4	4		35		#NULL!	#NULL!	#NULL!	#NULL!	#NULL!	00.490	00.301	Male	21	Lao	19
5	1	2011-11-04	14:10:07	14	IN GREAT PAIN	2	Surprise_5	380	315	1547	1927	104731	4	1	2	2	3	4	3	4	4	4		35		#NULL!	#NULL!	#NULL!	#NULL!	#NULL!	00.490	00.301	Male	21	Lao	19
5	1	2011-11-04	14:10:07	138	SURPRISED or STARTLED	4	Surprise_5	380	315	1467	1847	695803	4	1	2	2	3	4	3	4	4	4		35		#NULL!	#NULL!	#NULL!	#NULL!	#NULL!	00.490	00.301	Male	21	Lao	19
5	1	2011-11-04	14:10:07	86	AGGRESSIVE or ANGRY	4	Happiness_2	3775	3775	-2205	1570	467367	4	1	2	2	3	4	3	4	4	4		35		#NULL!	#NULL!	#NULL!	#NULL!	#NULL!	03.874	03.874	Male	21	Lao	19
5	1	2011-11-04	14:10:07	146	ANNOYED or FRUSTRATED	4	Happiness_2	3775	3775	118	3893	735886	4	1	2	2	3	4	3	4	4	4		35		#NULL!	#NULL!	#NULL!	#NULL!	#NULL!	03.874	03.874	Male	21	Lao	19
5	1	2011-11-04	14:10:07	51	EXCITED and HAPPY	5	Happiness_2	3775	3775	1089	4864	300444	4	1	2	2	3	4	3	4	4	4		35		#NULL!	#NULL!	#NULL!	#NULL!	#NULL!	03.874	03.874	Male	21	Lao	19
5	1	2011-11-04	14:10:07	108	FRIGHTENED	5	Happiness_2	3775	3775	-2568	1207	568727	4	1	2	2	3	4	3	4	4	4		35		#NULL!	#NULL!	#NULL!	#NULL!	#NULL!	03.874	03.874	Male	21	Lao	19
5	1	2011-11-04	14:10:07	41	IN GREAT PAIN	1	Happiness_2	3775	3775	133	3908	248944	4	1	2	2	3	4	3	4	4	4		35		#NULL!	#NULL!	#NULL!	#NULL!	#NULL!	03.874	03.874	Male	21	Lao	19
5	1	2011-11-04	14:10:07	36	SURPRISED or STARTLED	3	Happiness_2	3775	3775	568	4343	223632	4	1	2	2	3	4	3	4	4	4		35		#NULL!	#NULL!	#NULL!	#NULL!	#NULL!	03.874	03.874	Male	21	Lao	19
5	1	2011-11-04	14:10:07	26	AGGRESSIVE or ANGRY	2	Happiness_3	4749	4749	1721	6470	169169	4	1	2	2	3	4	3	4	4	4		35		#NULL!	#NULL!	#NULL!	#NULL!	#NULL!	04.749	04.670	Male	21	Lao	19
5	1	2011-11-04	14:10:07	69	ANNOYED or FRUSTRATED	1	Happiness_3	4749	4749	461	5210	386466	4	1	2	2	3	4	3	4	4	4		35		#NULL!	#NULL!	#NULL!	#NULL!	#NULL!	04.749	04.670	Male	21	Lao	19
5	1	2011-11-04	14:10:07	145	EXCITED and HAPPY	3	Happiness_3	4749	4749	1233	5982	729376	4	1	2	2	3	4	3	4	4	4		35		#NULL!	#NULL!	#NULL!	#NULL!	#NULL!	04.749	04.670	Male	21	Lao	19
5	1	2011-11-04	14:10:07	20	FRIGHTENED	1	Happiness_3	4749	4749	880	5629	135567	4	1	2	2	3	4	3	4	4	4		35		#NULL!	#NULL!	#NULL!	#NULL!	#NULL!	04.749	04.670	Male	21	Lao	19
5	1	2011-11-04	14:10:07	131	IN GREAT PAIN	1	Happiness_3	4749	4749	968	5717	667346	4	1	2	2	3	4	3	4	4	4		35		#NULL!	#NULL!	#NULL!	#NULL!	#NULL!	04.749	04.670	Male	21	Lao	19
5	1	2011-11-04	14:10:07	177	SURPRISED or STARTLED	3	Happiness_3	4749	4749	433	5182	877337	4	1	2	2	3	4	3	4	4	4		35		#NULL!	#NULL!	#NULL!	#NULL!	#NULL!	04.749	04.670	Male	21	Lao	19
5	1	2011-11-04	14:10:07	35	AGGRESSIVE or ANGRY	4	Pain_5	1023	1023	1920	2943	216687	4	1	2	2	3	4	3	4	4	4		35		#NULL!	#NULL!	#NULL!	#NULL!	#NULL!	01.088	01.088	Male	21	Lao	19
5	1	2011-11-04	14:10:07	161	ANNOYED or FRUSTRATED	4	Pain_5	1023	1023	1551	2574	800224	4	1	2	2	3	4	3	4	4	4		35		#NULL!	#NULL!	#NULL!	#NULL!	#NULL!	01.088	01.088	Male	21	Lao	19
5	1	2011-11-04	14:10:07	179	EXCITED and HAPPY	1	Pain_5	1023	1023	628	1651	885360	4	1	2	2	3	4	3	4	4	4		35		#NULL!	#NULL!	#NULL!	#NULL!	#NULL!	01.088	01.088	Male	21	Lao	19
5	1	2011-11-04	14:10:07	7	FRIGHTENED	1	Pain_5	1023	1023	1831	2854	70542	4	1	2	2	3	4	3	4	4	4		35		#NULL!	#NULL!	#NULL!	#NULL!	#NULL!	01.088	01.088	Male	21	Lao	19
5	1	2011-11-04	14:10:07	144	IN GREAT PAIN	4	Pain_5	1023	1023	1403	2426	721011	4	1	2	2	3	4	3	4	4	4		35		#NULL!	#NULL!	#NULL!	#NULL!	#NULL!	01.088	01.088	Male	21	Lao	19
5	1	2011-11-04	14:10:07	139	SURPRISED or STARTLED	2	Pain_5	1023	1023	1465	2488	700602	4	1	2	2	3	4	3	4	4	4		35		#NULL!	#NULL!	#NULL!	#NULL!	#NULL!	01.088	01.088	Male	21	Lao	19
5	1	2011-11-04	14:10:07	100	AGGRESSIVE or ANGRY	5	Anger_1	1633	1489	1173	2806	530034	4	1	2	2	3	4	3	4	4	4		35		#NULL!	#NULL!	#NULL!	#NULL!	#NULL!	01.863	01.446	Male	21	Lao	19
5	1	2011-11-04	14:10:07	103	ANNOYED or FRUSTRATED	5	Anger_1	1633	1489	512	2145	544067	4	1	2	2	3	4	3	4	4	4		35		#NULL!	#NULL!	#NULL!	#NULL!	#NULL!	01.863	01.446	Male	21	Lao	19
5	1	2011-11-04	14:10:07	118	EXCITED and HAPPY	1	Anger_1	1633	1489	104	1737	609115	4	1	2	2	3	4	3	4	4	4		35		#NULL!	#NULL!	#NULL!	#NULL!	#NULL!	01.863	01.446	Male	21	Lao	19
5	1	2011-11-04	14:10:07	17	FRIGHTENED	1	Anger_1	1633	1489	935	2568	118613	4	1	2	2	3	4	3	4	4	4		35		#NULL!	#NULL!	#NULL!	#NULL!	#NULL!	01.863	01.446	Male	21	Lao	19
5	1	2011-11-04	14:10:07	153	IN GREAT PAIN	5	Anger_1	1633	1489	164	1797	767787	4	1	2	2	3	4	3	4	4	4		35		#NULL!	#NULL!	#NULL!	#NULL!	#NULL!	01.863	01.446	Male	21	Lao	19
5	1	2011-11-04	14:10:07	152	SURPRISED or STARTLED	1	Anger_1	1633	1489	2071	3704	763684	4	1	2	2	3	4	3	4	4	4		35		#NULL!	#NULL!	#NULL!	#NULL!	#NULL!	01.863	01.446	Male	21	Lao	19
5	1	2011-11-04	14:10:07	168	AGGRESSIVE or ANGRY	4	Anger_2	3168	2968	-1776	1392	831719	4	1	2	2	3	4	3	4	4	4		35		#NULL!	#NULL!	#NULL!	#NULL!	#NULL!	03.185	02.911	Male	21	Lao	19
5	1	2011-11-04	14:10:07	89	ANNOYED or FRUSTRATED	4	Anger_2	3168	2968	-1084	2084	481223	4	1	2	2	3	4	3	4	4	4		35		#NULL!	#NULL!	#NULL!	#NULL!	#NULL!	03.185	02.911	Male	21	Lao	19
5	1	2011-11-04	14:10:07	67	EXCITED and HAPPY	1	Anger_2	3168	2968	312	3480	374116	4	1	2	2	3	4	3	4	4	4		35		#NULL!	#NULL!	#NULL!	#NULL!	#NULL!	03.185	02.911	Male	21	Lao	19
5	1	2011-11-04	14:10:07	60	FRIGHTENED	2	Anger_2	3168	2968	-188	2980	342926	4	1	2	2	3	4	3	4	4	4		35		#NULL!	#NULL!	#NULL!	#NULL!	#NULL!	03.185	02.911	Male	21	Lao	19
5	1	2011-11-04	14:10:07	127	IN GREAT PAIN	5	Anger_2	3168	2968	343	3511	647457	4	1	2	2	3	4	3	4	4	4		35		#NULL!	#NULL!	#NULL!	#NULL!	#NULL!	03.185	02.911	Male	21	Lao	19
5	1	2011-11-04	14:10:07	10	SURPRISED or STARTLED	1	Anger_2	3168	2968	1107	4275	85138	4	1	2	2	3	4	3	4	4	4		35		#NULL!	#NULL!	#NULL!	#NULL!	#NULL!	03.185	02.911	Male	21	Lao	19
5	1	2011-11-04	14:10:07	111	AGGRESSIVE or ANGRY	3	Happiness_4	809	809	967	1776	580801	4	1	2	2	3	4	3	4	4	4		35		#NULL!	#NULL!	#NULL!	#NULL!	#NULL!	00.809	00.787	Male	21	Lao	19
5	1	2011-11-04	14:10:07	48	ANNOYED or FRUSTRATED	4	Happiness_4	809	809	1040	1849	285340	4	1	2	2	3	4	3	4	4	4		35		#NULL!	#NULL!	#NULL!	#NULL!	#NULL!	00.809	00.787	Male	21	Lao	19
5	1	2011-11-04	14:10:07	109	EXCITED and HAPPY	4	Happiness_4	809	809	845	1654	572697	4	1	2	2	3	4	3	4	4	4		35		#NULL!	#NULL!	#NULL!	#NULL!	#NULL!	00.809	00.787	Male	21	Lao	19
5	1	2011-11-04	14:10:07	117	FRIGHTENED	5	Happiness_4	809	809	396	1205	605059	4	1	2	2	3	4	3	4	4	4		35		#NULL!	#NULL!	#NULL!	#NULL!	#NULL!	00.809	00.787	Male	21	Lao	19
5	1	2011-11-04	14:10:07	150	IN GREAT PAIN	4	Happiness_4	809	809	527	1336	751463	4	1	2	2	3	4	3	4	4	4		35		#NULL!	#NULL!	#NULL!	#NULL!	#NULL!	00.809	00.787	Male	21	Lao	19
5	1	2011-11-04	14:10:07	104	SURPRISED or STARTLED	3	Happiness_4	809	809	5545	6354	552668	4	1	2	2	3	4	3	4	4	4		35		#NULL!	#NULL!	#NULL!	#NULL!	#NULL!	00.809	00.787	Male	21	Lao	19
5	1	2011-11-04	14:10:07	3	AGGRESSIVE or ANGRY	3	Happiness_5	1024	1024	3563	4587	50067	4	1	2	2	3	4	3	4	4	4		35		#NULL!	#NULL!	#NULL!	#NULL!	#NULL!	01.113	01.113	Male	21	Lao	19
5	1	2011-11-04	14:10:07	64	ANNOYED or FRUSTRATED	1	Happiness_5	1024	1024	1965	2989	360618	4	1	2	2	3	4	3	4	4	4		35		#NULL!	#NULL!	#NULL!	#NULL!	#NULL!	01.113	01.113	Male	21	Lao	19
5	1	2011-11-04	14:10:07	151	EXCITED and HAPPY	2	Happiness_5	1024	1024	2989	4013	757730	4	1	2	2	3	4	3	4	4	4		35		#NULL!	#NULL!	#NULL!	#NULL!	#NULL!	01.113	01.113	Male	21	Lao	19
5	1	2011-11-04	14:10:07	94	FRIGHTENED	5	Happiness_5	1024	1024	990	2014	505097	4	1	2	2	3	4	3	4	4	4		35		#NULL!	#NULL!	#NULL!	#NULL!	#NULL!	01.113	01.113	Male	21	Lao	19
5	1	2011-11-04	14:10:07	6	IN GREAT PAIN	4	Happiness_5	1024	1024	2348	3372	65383	4	1	2	2	3	4	3	4	4	4		35		#NULL!	#NULL!	#NULL!	#NULL!	#NULL!	01.113	01.113	Male	21	Lao	19
5	1	2011-11-04	14:10:07	105	SURPRISED or STARTLED	2	Happiness_5	1024	1024	1322	2346	557343	4	1	2	2	3	4	3	4	4	4		35		#NULL!	#NULL!	#NULL!	#NULL!	#NULL!	01.113	01.113	Male	21	Lao	19
5	1	2011-11-04	14:10:07	49	AGGRESSIVE or ANGRY	4	Happiness_6	931	931	956	1887	289535	4	1	2	2	3	4	3	4	4	4		35		#NULL!	#NULL!	#NULL!	#NULL!	#NULL!	01.039	01.000	Male	21	Lao	19
5	1	2011-11-04	14:10:07	18	ANNOYED or FRUSTRATED	1	Happiness_6	931	931	1641	2572	123443	4	1	2	2	3	4	3	4	4	4		35		#NULL!	#NULL!	#NULL!	#NULL!	#NULL!	01.039	01.000	Male	21	Lao	19
5	1	2011-11-04	14:10:07	8	EXCITED and HAPPY	4	Happiness_6	931	931	620	1551	74332	4	1	2	2	3	4	3	4	4	4		35		#NULL!	#NULL!	#NULL!	#NULL!	#NULL!	01.039	01.000	Male	21	Lao	19
5	1	2011-11-04	14:10:07	160	FRIGHTENED	1	Happiness_6	931	931	1078	2009	795350	4	1	2	2	3	4	3	4	4	4		35		#NULL!	#NULL!	#NULL!	#NULL!	#NULL!	01.039	01.000	Male	21	Lao	19
5	1	2011-11-04	14:10:07	137	IN GREAT PAIN	4	Happiness_6	931	931	1158	2089	691704	4	1	2	2	3	4	3	4	4	4		35		#NULL!	#NULL!	#NULL!	#NULL!	#NULL!	01.039	01.000	Male	21	Lao	19
5	1	2011-11-04	14:10:07	82	SURPRISED or STARTLED	4	Happiness_6	931	931	1238	2169	450518	4	1	2	2	3	4	3	4	4	4		35		#NULL!	#NULL!	#NULL!	#NULL!	#NULL!	01.039	01.000	Male	21	Lao	19
5	1	2011-11-04	14:10:07	46	AGGRESSIVE or ANGRY	4	Happiness_7	483	471	2116	2599	276873	4	1	2	2	3	4	3	4	4	4		35		#NULL!	#NULL!	#NULL!	#NULL!	#NULL!	00.533	00.515	Male	21	Lao	19
5	1	2011-11-04	14:10:07	32	ANNOYED or FRUSTRATED	2	Happiness_7	483	471	1411	1894	199475	4	1	2	2	3	4	3	4	4	4		35		#NULL!	#NULL!	#NULL!	#NULL!	#NULL!	00.533	00.515	Male	21	Lao	19
5	1	2011-11-04	14:10:07	99	EXCITED and HAPPY	4	Happiness_7	483	471	1070	1553	524975	4	1	2	2	3	4	3	4	4	4		35		#NULL!	#NULL!	#NULL!	#NULL!	#NULL!	00.533	00.515	Male	21	Lao	19
5	1	2011-11-04	14:10:07	15	FRIGHTENED	4	Happiness_7	483	471	912	1395	108374	4	1	2	2	3	4	3	4	4	4		35		#NULL!	#NULL!	#NULL!	#NULL!	#NULL!	00.533	00.515	Male	21	Lao	19
5	1	2011-11-04	14:10:07	44	IN GREAT PAIN	2	Happiness_7	483	471	2384	2867	266387	4	1	2	2	3	4	3	4	4	4		35		#NULL!	#NULL!	#NULL!	#NULL!	#NULL!	00.533	00.515	Male	21	Lao	19
5	1	2011-11-04	14:10:07	123	SURPRISED or STARTLED	5	Happiness_7	483	471	829	1312	629829	4	1	2	2	3	4	3	4	4	4		35		#NULL!	#NULL!	#NULL!	#NULL!	#NULL!	00.533	00.515	Male	21	Lao	19
5	1	2011-11-04	14:10:07	128	AGGRESSIVE or ANGRY	4	Happiness_8	943	943	1080	2023	651780	4	1	2	2	3	4	3	4	4	4		35		#NULL!	#NULL!	#NULL!	#NULL!	#NULL!	00.959	00.959	Male	21	Lao	19
5	1	2011-11-04	14:10:07	149	ANNOYED or FRUSTRATED	4	Happiness_8	943	943	413	1356	747810	4	1	2	2	3	4	3	4	4	4		35		#NULL!	#NULL!	#NULL!	#NULL!	#NULL!	00.959	00.959	Male	21	Lao	19
5	1	2011-11-04	14:10:07	9	EXCITED and HAPPY	5	Happiness_8	943	943	948	1891	78529	4	1	2	2	3	4	3	4	4	4		35		#NULL!	#NULL!	#NULL!	#NULL!	#NULL!	00.959	00.959	Male	21	Lao	19
5	1	2011-11-04	14:10:07	174	FRIGHTENED	5	Happiness_8	943	943	1465	2408	860687	4	1	2	2	3	4	3	4	4	4		35		#NULL!	#NULL!	#NULL!	#NULL!	#NULL!	00.959	00.959	Male	21	Lao	19
5	1	2011-11-04	14:10:07	31	IN GREAT PAIN	4	Happiness_8	943	943	1172	2115	195304	4	1	2	2	3	4	3	4	4	4		35		#NULL!	#NULL!	#NULL!	#NULL!	#NULL!	00.959	00.959	Male	21	Lao	19
5	1	2011-11-04	14:10:07	62	SURPRISED or STARTLED	4	Happiness_8	943	943	749	1692	350955	4	1	2	2	3	4	3	4	4	4		35		#NULL!	#NULL!	#NULL!	#NULL!	#NULL!	00.959	00.959	Male	21	Lao	19
5	1	2011-11-04	14:10:07	148	AGGRESSIVE or ANGRY	1	Pain_6	836	762	319	1155	744186	4	1	2	2	3	4	3	4	4	4		35		#NULL!	#NULL!	#NULL!	#NULL!	#NULL!	00.942	00.771	Male	21	Lao	19
5	1	2011-11-04	14:10:07	61	ANNOYED or FRUSTRATED	1	Pain_6	836	762	958	1794	346966	4	1	2	2	3	4	3	4	4	4		35		#NULL!	#NULL!	#NULL!	#NULL!	#NULL!	00.942	00.771	Male	21	Lao	19
5	1	2011-11-04	14:10:07	135	EXCITED and HAPPY	5	Pain_6	836	762	522	1358	682807	4	1	2	2	3	4	3	4	4	4		35		#NULL!	#NULL!	#NULL!	#NULL!	#NULL!	00.942	00.771	Male	21	Lao	19
5	1	2011-11-04	14:10:07	65	FRIGHTENED	1	Pain_6	836	762	10	846	363801	4	1	2	2	3	4	3	4	4	4		35		#NULL!	#NULL!	#NULL!	#NULL!	#NULL!	00.942	00.771	Male	21	Lao	19
5	1	2011-11-04	14:10:07	124	IN GREAT PAIN	1	Pain_6	836	762	281	1117	633274	4	1	2	2	3	4	3	4	4	4		35		#NULL!	#NULL!	#NULL!	#NULL!	#NULL!	00.942	00.771	Male	21	Lao	19
5	1	2011-11-04	14:10:07	30	SURPRISED or STARTLED	4	Pain_6	836	762	1761	2597	190911	4	1	2	2	3	4	3	4	4	4		35		#NULL!	#NULL!	#NULL!	#NULL!	#NULL!	00.942	00.771	Male	21	Lao	19
5	1	2011-11-04	14:10:07	23	AGGRESSIVE or ANGRY	5	Happiness_9	1308	1191	1060	2368	149555	4	1	2	2	3	4	3	4	4	4		35		#NULL!	#NULL!	#NULL!	#NULL!	#NULL!	01.322	01.322	Male	21	Lao	19
5	1	2011-11-04	14:10:07	76	ANNOYED or FRUSTRATED	4	Happiness_9	1308	1191	1039	2347	418785	4	1	2	2	3	4	3	4	4	4		35		#NULL!	#NULL!	#NULL!	#NULL!	#NULL!	01.322	01.322	Male	21	Lao	19
5	1	2011-11-04	14:10:07	87	EXCITED and HAPPY	1	Happiness_9	1308	1191	1668	2976	472664	4	1	2	2	3	4	3	4	4	4		35		#NULL!	#NULL!	#NULL!	#NULL!	#NULL!	01.322	01.322	Male	21	Lao	19
5	1	2011-11-04	14:10:07	115	FRIGHTENED	5	Happiness_9	1308	1191	320	1628	597167	4	1	2	2	3	4	3	4	4	4		35		#NULL!	#NULL!	#NULL!	#NULL!	#NULL!	01.322	01.322	Male	21	Lao	19
5	1	2011-11-04	14:10:07	71	IN GREAT PAIN	4	Happiness_9	1308	1191	640	1948	395278	4	1	2	2	3	4	3	4	4	4		35		#NULL!	#NULL!	#NULL!	#NULL!	#NULL!	01.322	01.322	Male	21	Lao	19
5	1	2011-11-04	14:10:07	58	SURPRISED or STARTLED	1	Happiness_9	1308	1191	722	2030	332909	4	1	2	2	3	4	3	4	4	4		35		#NULL!	#NULL!	#NULL!	#NULL!	#NULL!	01.322	01.322	Male	21	Lao	19
5	1	2011-11-04	14:10:07	154	AGGRESSIVE or ANGRY	3	Happiness_10	676	595	877	1553	771584	4	1	2	2	3	4	3	4	4	4		35		#NULL!	#NULL!	#NULL!	#NULL!	#NULL!	00.684	00.684	Male	21	Lao	19
5	1	2011-11-04	14:10:07	38	ANNOYED or FRUSTRATED	2	Happiness_10	676	595	2078	2754	234081	4	1	2	2	3	4	3	4	4	4		35		#NULL!	#NULL!	#NULL!	#NULL!	#NULL!	00.684	00.684	Male	21	Lao	19
5	1	2011-11-04	14:10:07	156	EXCITED and HAPPY	4	Happiness_10	676	595	903	1579	779241	4	1	2	2	3	4	3	4	4	4		35		#NULL!	#NULL!	#NULL!	#NULL!	#NULL!	00.684	00.684	Male	21	Lao	19
5	1	2011-11-04	14:10:07	88	FRIGHTENED	4	Happiness_10	676	595	1222	1898	476795	4	1	2	2	3	4	3	4	4	4		35		#NULL!	#NULL!	#NULL!	#NULL!	#NULL!	00.684	00.684	Male	21	Lao	19
5	1	2011-11-04	14:10:07	173	IN GREAT PAIN	1	Happiness_10	676	595	1424	2100	855987	4	1	2	2	3	4	3	4	4	4		35		#NULL!	#NULL!	#NULL!	#NULL!	#NULL!	00.684	00.684	Male	21	Lao	19
5	1	2011-11-04	14:10:07	5	SURPRISED or STARTLED	4	Happiness_10	676	595	1401	2077	59730	4	1	2	2	3	4	3	4	4	4		35		#NULL!	#NULL!	#NULL!	#NULL!	#NULL!	00.684	00.684	Male	21	Lao	19
5	1	2011-11-04	14:10:07	125	AGGRESSIVE or ANGRY	4	Happiness_11	1432	1397	748	2180	637727	4	1	2	2	3	4	3	4	4	4		35		#NULL!	#NULL!	#NULL!	#NULL!	#NULL!	01.496	01.496	Male	21	Lao	19
5	1	2011-11-04	14:10:07	116	ANNOYED or FRUSTRATED	4	Happiness_11	1432	1397	726	2158	601588	4	1	2	2	3	4	3	4	4	4		35		#NULL!	#NULL!	#NULL!	#NULL!	#NULL!	01.496	01.496	Male	21	Lao	19
5	1	2011-11-04	14:10:07	21	EXCITED and HAPPY	5	Happiness_11	1432	1397	1623	3055	140941	4	1	2	2	3	4	3	4	4	4		35		#NULL!	#NULL!	#NULL!	#NULL!	#NULL!	01.496	01.496	Male	21	Lao	19
5	1	2011-11-04	14:10:07	85	FRIGHTENED	4	Happiness_11	1432	1397	469	1901	463357	4	1	2	2	3	4	3	4	4	4		35		#NULL!	#NULL!	#NULL!	#NULL!	#NULL!	01.496	01.496	Male	21	Lao	19
5	1	2011-11-04	14:10:07	16	IN GREAT PAIN	3	Happiness_11	1432	1397	1599	3031	113716	4	1	2	2	3	4	3	4	4	4		35		#NULL!	#NULL!	#NULL!	#NULL!	#NULL!	01.496	01.496	Male	21	Lao	19
5	1	2011-11-04	14:10:07	171	SURPRISED or STARTLED	4	Happiness_11	1432	1397	1067	2499	847253	4	1	2	2	3	4	3	4	4	4		35		#NULL!	#NULL!	#NULL!	#NULL!	#NULL!	01.496	01.496	Male	21	Lao	19
6	1	2011-11-04	15:24:01	135	AGGRESSIVE or ANGRY	5	Fear_1	1076	836	897	1973	795942	2	1	1	2	1	3	1	3	4	3		42		#NULL!	#NULL!	#NULL!	#NULL!	#NULL!	01.124	00.874	Male	19	English	11
6	1	2011-11-04	15:24:01	28	ANNOYED or FRUSTRATED	3	Fear_1	1076	836	2227	3303	211764	2	1	1	2	1	3	1	3	4	3		42		#NULL!	#NULL!	#NULL!	#NULL!	#NULL!	01.124	00.874	Male	19	English	11
6	1	2011-11-04	15:24:01	56	EXCITED and HAPPY	1	Fear_1	1076	836	1497	2573	361966	2	1	1	2	1	3	1	3	4	3		42		#NULL!	#NULL!	#NULL!	#NULL!	#NULL!	01.124	00.874	Male	19	English	11
6	1	2011-11-04	15:24:01	32	FRIGHTENED	5	Fear_1	1076	836	712	1788	236164	2	1	1	2	1	3	1	3	4	3		42		#NULL!	#NULL!	#NULL!	#NULL!	#NULL!	01.124	00.874	Male	19	English	11
6	1	2011-11-04	15:24:01	85	IN GREAT PAIN	3	Fear_1	1076	836	2487	3563	519731	2	1	1	2	1	3	1	3	4	3		42		#NULL!	#NULL!	#NULL!	#NULL!	#NULL!	01.124	00.874	Male	19	English	11
6	1	2011-11-04	15:24:01	103	SURPRISED or STARTLED	4	Fear_1	1076	836	5268	6344	624452	2	1	1	2	1	3	1	3	4	3		42		#NULL!	#NULL!	#NULL!	#NULL!	#NULL!	01.124	00.874	Male	19	English	11
6	1	2011-11-04	15:24:01	15	AGGRESSIVE or ANGRY	2	Frustration_1	338	338	2709	3047	142396	2	1	1	2	1	3	1	3	4	3		42		#NULL!	#NULL!	#NULL!	#NULL!	#NULL!	00.338	00.338	Male	19	English	11
6	1	2011-11-04	15:24:01	38	ANNOYED or FRUSTRATED	2	Frustration_1	338	338	2624	2962	270918	2	1	1	2	1	3	1	3	4	3		42		#NULL!	#NULL!	#NULL!	#NULL!	#NULL!	00.338	00.338	Male	19	English	11
6	1	2011-11-04	15:24:01	8	EXCITED and HAPPY	3	Frustration_1	338	338	2488	2826	93935	2	1	1	2	1	3	1	3	4	3		42		#NULL!	#NULL!	#NULL!	#NULL!	#NULL!	00.338	00.338	Male	19	English	11
6	1	2011-11-04	15:24:01	175	FRIGHTENED	#NULL!	Frustration_1	338	338	5364	5702	1012401	2	1	1	2	1	3	1	3	4	3		42		#NULL!	#NULL!	#NULL!	#NULL!	#NULL!	00.338	00.338	Male	19	English	11
6	1	2011-11-04	15:24:01	63	IN GREAT PAIN	2	Frustration_1	338	338	3689	4027	398535	2	1	1	2	1	3	1	3	4	3		42		#NULL!	#NULL!	#NULL!	#NULL!	#NULL!	00.338	00.338	Male	19	English	11
6	1	2011-11-04	15:24:01	49	SURPRISED or STARTLED	5	Frustration_1	338	338	902	1240	328489	2	1	1	2	1	3	1	3	4	3		42		#NULL!	#NULL!	#NULL!	#NULL!	#NULL!	00.338	00.338	Male	19	English	11
6	1	2011-11-04	15:24:01	78	AGGRESSIVE or ANGRY	1	Pain_1	1436	1436	1088	2524	487083	2	1	1	2	1	3	1	3	4	3		42		#NULL!	#NULL!	#NULL!	#NULL!	#NULL!	01.436	01.436	Male	19	English	11
6	1	2011-11-04	15:24:01	65	ANNOYED or FRUSTRATED	2	Pain_1	1436	1436	1244	2680	409577	2	1	1	2	1	3	1	3	4	3		42		#NULL!	#NULL!	#NULL!	#NULL!	#NULL!	01.436	01.436	Male	19	English	11
6	1	2011-11-04	15:24:01	13	EXCITED and HAPPY	1	Pain_1	1436	1436	1962	3398	129339	2	1	1	2	1	3	1	3	4	3		42		#NULL!	#NULL!	#NULL!	#NULL!	#NULL!	01.436	01.436	Male	19	English	11
6	1	2011-11-04	15:24:01	6	FRIGHTENED	5	Pain_1	1436	1436	618	2054	84530	2	1	1	2	1	3	1	3	4	3		42		#NULL!	#NULL!	#NULL!	#NULL!	#NULL!	01.436	01.436	Male	19	English	11
6	1	2011-11-04	15:24:01	39	IN GREAT PAIN	4	Pain_1	1436	1436	3218	4654	277819	2	1	1	2	1	3	1	3	4	3		42		#NULL!	#NULL!	#NULL!	#NULL!	#NULL!	01.436	01.436	Male	19	English	11
6	1	2011-11-04	15:24:01	162	SURPRISED or STARTLED	3	Pain_1	1436	1436	2307	3743	940545	2	1	1	2	1	3	1	3	4	3		42		#NULL!	#NULL!	#NULL!	#NULL!	#NULL!	01.436	01.436	Male	19	English	11
6	1	2011-11-04	15:24:01	166	AGGRESSIVE or ANGRY	2	Surprise_1	466	421	1413	1879	961273	2	1	1	2	1	3	1	3	4	3		42		#NULL!	#NULL!	#NULL!	#NULL!	#NULL!	00.539	00.409	Male	19	English	11
6	1	2011-11-04	15:24:01	170	ANNOYED or FRUSTRATED	#NULL!	Surprise_1	466	421	2396	2862	984030	2	1	1	2	1	3	1	3	4	3		42		#NULL!	#NULL!	#NULL!	#NULL!	#NULL!	00.539	00.409	Male	19	English	11
6	1	2011-11-04	15:24:01	10	EXCITED and HAPPY	4	Surprise_1	466	421	2489	2955	108491	2	1	1	2	1	3	1	3	4	3		42		#NULL!	#NULL!	#NULL!	#NULL!	#NULL!	00.539	00.409	Male	19	English	11
6	1	2011-11-04	15:24:01	115	FRIGHTENED	4	Surprise_1	466	421	1681	2147	692790	2	1	1	2	1	3	1	3	4	3		42		#NULL!	#NULL!	#NULL!	#NULL!	#NULL!	00.539	00.409	Male	19	English	11
6	1	2011-11-04	15:24:01	21	IN GREAT PAIN	2	Surprise_1	466	421	1750	2216	175862	2	1	1	2	1	3	1	3	4	3		42		#NULL!	#NULL!	#NULL!	#NULL!	#NULL!	00.539	00.409	Male	19	English	11
6	1	2011-11-04	15:24:01	70	SURPRISED or STARTLED	5	Surprise_1	466	421	1200	1666	435564	2	1	1	2	1	3	1	3	4	3		42		#NULL!	#NULL!	#NULL!	#NULL!	#NULL!	00.539	00.409	Male	19	English	11
6	1	2011-11-04	15:24:01	23	AGGRESSIVE or ANGRY	2	Pain_2	691	672	2372	3063	187379	2	1	1	2	1	3	1	3	4	3		42		#NULL!	#NULL!	#NULL!	#NULL!	#NULL!	00.706	00.706	Male	19	English	11
6	1	2011-11-04	15:24:01	58	ANNOYED or FRUSTRATED	3	Pain_2	691	672	2064	2755	371431	2	1	1	2	1	3	1	3	4	3		42		#NULL!	#NULL!	#NULL!	#NULL!	#NULL!	00.706	00.706	Male	19	English	11
6	1	2011-11-04	15:24:01	36	EXCITED and HAPPY	4	Pain_2	691	672	2322	3013	261133	2	1	1	2	1	3	1	3	4	3		42		#NULL!	#NULL!	#NULL!	#NULL!	#NULL!	00.706	00.706	Male	19	English	11
6	1	2011-11-04	15:24:01	97	FRIGHTENED	3	Pain_2	691	672	1248	1939	583913	2	1	1	2	1	3	1	3	4	3		42		#NULL!	#NULL!	#NULL!	#NULL!	#NULL!	00.706	00.706	Male	19	English	11
6	1	2011-11-04	15:24:01	111	IN GREAT PAIN	2	Pain_2	691	672	1807	2498	671835	2	1	1	2	1	3	1	3	4	3		42		#NULL!	#NULL!	#NULL!	#NULL!	#NULL!	00.706	00.706	Male	19	English	11
6	1	2011-11-04	15:24:01	157	SURPRISED or STARTLED	#NULL!	Pain_2	691	672	2165	2856	913225	2	1	1	2	1	3	1	3	4	3		42		#NULL!	#NULL!	#NULL!	#NULL!	#NULL!	00.706	00.706	Male	19	English	11
6	1	2011-11-04	15:24:01	133	AGGRESSIVE or ANGRY	3	Surprise_2	281	281	3627	3908	787140	2	1	1	2	1	3	1	3	4	3		42		#NULL!	#NULL!	#NULL!	#NULL!	#NULL!	00.311	00.311	Male	19	English	11
6	1	2011-11-04	15:24:01	86	ANNOYED or FRUSTRATED	1	Surprise_2	281	281	2034	2315	525412	2	1	1	2	1	3	1	3	4	3		42		#NULL!	#NULL!	#NULL!	#NULL!	#NULL!	00.311	00.311	Male	19	English	11
6	1	2011-11-04	15:24:01	150	EXCITED and HAPPY	1	Surprise_2	281	281	1227	1508	879617	2	1	1	2	1	3	1	3	4	3		42		#NULL!	#NULL!	#NULL!	#NULL!	#NULL!	00.311	00.311	Male	19	English	11
6	1	2011-11-04	15:24:01	60	FRIGHTENED	5	Surprise_2	281	281	1283	1564	380426	2	1	1	2	1	3	1	3	4	3		42		#NULL!	#NULL!	#NULL!	#NULL!	#NULL!	00.311	00.311	Male	19	English	11
6	1	2011-11-04	15:24:01	67	IN GREAT PAIN	1	Surprise_2	281	281	1647	1928	420798	2	1	1	2	1	3	1	3	4	3		42		#NULL!	#NULL!	#NULL!	#NULL!	#NULL!	00.311	00.311	Male	19	English	11
6	1	2011-11-04	15:24:01	152	SURPRISED or STARTLED	5	Surprise_2	281	281	1072	1353	887010	2	1	1	2	1	3	1	3	4	3		42		#NULL!	#NULL!	#NULL!	#NULL!	#NULL!	00.311	00.311	Male	19	English	11
6	1	2011-11-04	15:24:01	113	AGGRESSIVE or ANGRY	5	Pain_3	1787	1787	1325	3112	680798	2	1	1	2	1	3	1	3	4	3		42		#NULL!	#NULL!	#NULL!	#NULL!	#NULL!	02.093	01.876	Male	19	English	11
6	1	2011-11-04	15:24:01	89	ANNOYED or FRUSTRATED	4	Pain_3	1787	1787	853	2640	543771	2	1	1	2	1	3	1	3	4	3		42		#NULL!	#NULL!	#NULL!	#NULL!	#NULL!	02.093	01.876	Male	19	English	11
6	1	2011-11-04	15:24:01	149	EXCITED and HAPPY	1	Pain_3	1787	1787	-208	1579	875798	2	1	1	2	1	3	1	3	4	3		42		#NULL!	#NULL!	#NULL!	#NULL!	#NULL!	02.093	01.876	Male	19	English	11
6	1	2011-11-04	15:24:01	141	FRIGHTENED	4	Pain_3	1787	1787	2269	4056	834242	2	1	1	2	1	3	1	3	4	3		42		#NULL!	#NULL!	#NULL!	#NULL!	#NULL!	02.093	01.876	Male	19	English	11
6	1	2011-11-04	15:24:01	143	IN GREAT PAIN	4	Pain_3	1787	1787	-467	1320	846501	2	1	1	2	1	3	1	3	4	3		42		#NULL!	#NULL!	#NULL!	#NULL!	#NULL!	02.093	01.876	Male	19	English	11
6	1	2011-11-04	15:24:01	118	SURPRISED or STARTLED	2	Pain_3	1787	1787	2275	4062	710785	2	1	1	2	1	3	1	3	4	3		42		#NULL!	#NULL!	#NULL!	#NULL!	#NULL!	02.093	01.876	Male	19	English	11
6	1	2011-11-04	15:24:01	48	AGGRESSIVE or ANGRY	4	Fear_2	1982	1882	736	2718	324991	2	1	1	2	1	3	1	3	4	3		42		#NULL!	#NULL!	#NULL!	#NULL!	#NULL!	02.024	01.913	Male	19	English	11
6	1	2011-11-04	15:24:01	102	ANNOYED or FRUSTRATED	#NULL!	Fear_2	1982	1882	4200	6182	616759	2	1	1	2	1	3	1	3	4	3		42		#NULL!	#NULL!	#NULL!	#NULL!	#NULL!	02.024	01.913	Male	19	English	11
6	1	2011-11-04	15:24:01	160	EXCITED and HAPPY	2	Fear_2	1982	1882	2669	4651	928780	2	1	1	2	1	3	1	3	4	3		42		#NULL!	#NULL!	#NULL!	#NULL!	#NULL!	02.024	01.913	Male	19	English	11
6	1	2011-11-04	15:24:01	18	FRIGHTENED	5	Fear_2	1982	1882	430	2412	162249	2	1	1	2	1	3	1	3	4	3		42		#NULL!	#NULL!	#NULL!	#NULL!	#NULL!	02.024	01.913	Male	19	English	11
6	1	2011-11-04	15:24:01	31	IN GREAT PAIN	4	Fear_2	1982	1882	610	2592	232075	2	1	1	2	1	3	1	3	4	3		42		#NULL!	#NULL!	#NULL!	#NULL!	#NULL!	02.024	01.913	Male	19	English	11
6	1	2011-11-04	15:24:01	140	SURPRISED or STARTLED	3	Fear_2	1982	1882	3239	5221	827927	2	1	1	2	1	3	1	3	4	3		42		#NULL!	#NULL!	#NULL!	#NULL!	#NULL!	02.024	01.913	Male	19	English	11
6	1	2011-11-04	15:24:01	81	AGGRESSIVE or ANGRY	4	Fear_3	540	391	2404	2944	502113	2	1	1	2	1	3	1	3	4	3		42		#NULL!	#NULL!	#NULL!	#NULL!	#NULL!	00.540	00.400	Male	19	English	11
6	1	2011-11-04	15:24:01	93	ANNOYED or FRUSTRATED	3	Fear_3	540	391	5205	5745	566279	2	1	1	2	1	3	1	3	4	3		42		#NULL!	#NULL!	#NULL!	#NULL!	#NULL!	00.540	00.400	Male	19	English	11
6	1	2011-11-04	15:24:01	128	EXCITED and HAPPY	2	Fear_3	540	391	1601	2141	760777	2	1	1	2	1	3	1	3	4	3		42		#NULL!	#NULL!	#NULL!	#NULL!	#NULL!	00.540	00.400	Male	19	English	11
6	1	2011-11-04	15:24:01	7	FRIGHTENED	5	Fear_3	540	391	1529	2069	88853	2	1	1	2	1	3	1	3	4	3		42		#NULL!	#NULL!	#NULL!	#NULL!	#NULL!	00.540	00.400	Male	19	English	11
6	1	2011-11-04	15:24:01	77	IN GREAT PAIN	3	Fear_3	540	391	6203	6743	482235	2	1	1	2	1	3	1	3	4	3		42		#NULL!	#NULL!	#NULL!	#NULL!	#NULL!	00.540	00.400	Male	19	English	11
6	1	2011-11-04	15:24:01	176	SURPRISED or STARTLED	4	Fear_3	540	391	3132	3672	1017301	2	1	1	2	1	3	1	3	4	3		42		#NULL!	#NULL!	#NULL!	#NULL!	#NULL!	00.540	00.400	Male	19	English	11
6	1	2011-11-04	15:24:01	155	AGGRESSIVE or ANGRY	5	Fear_4	1080	572	1464	2544	903145	2	1	1	2	1	3	1	3	4	3		42		#NULL!	#NULL!	#NULL!	#NULL!	#NULL!	01.089	00.700	Male	19	English	11
6	1	2011-11-04	15:24:01	159	ANNOYED or FRUSTRATED	4	Fear_4	1080	572	1546	2626	921795	2	1	1	2	1	3	1	3	4	3		42		#NULL!	#NULL!	#NULL!	#NULL!	#NULL!	01.089	00.700	Male	19	English	11
6	1	2011-11-04	15:24:01	107	EXCITED and HAPPY	1	Fear_4	1080	572	1826	2906	647446	2	1	1	2	1	3	1	3	4	3		42		#NULL!	#NULL!	#NULL!	#NULL!	#NULL!	01.089	00.700	Male	19	English	11
6	1	2011-11-04	15:24:01	72	FRIGHTENED	5	Fear_4	1080	572	638	1718	445935	2	1	1	2	1	3	1	3	4	3		42		#NULL!	#NULL!	#NULL!	#NULL!	#NULL!	01.089	00.700	Male	19	English	11
6	1	2011-11-04	15:24:01	62	IN GREAT PAIN	5	Fear_4	1080	572	2340	3420	392234	2	1	1	2	1	3	1	3	4	3		42		#NULL!	#NULL!	#NULL!	#NULL!	#NULL!	01.089	00.700	Male	19	English	11
6	1	2011-11-04	15:24:01	51	SURPRISED or STARTLED	5	Fear_4	1080	572	701	1781	336527	2	1	1	2	1	3	1	3	4	3		42		#NULL!	#NULL!	#NULL!	#NULL!	#NULL!	01.089	00.700	Male	19	English	11
6	1	2011-11-04	15:24:01	179	AGGRESSIVE or ANGRY	3	Pain_4	2836	2786	2025	4861	1037959	2	1	1	2	1	3	1	3	4	3		42		#NULL!	#NULL!	#NULL!	#NULL!	#NULL!	03.109	02.740	Male	19	English	11
6	1	2011-11-04	15:24:01	169	ANNOYED or FRUSTRATED	4	Pain_4	2836	2786	2871	5707	978877	2	1	1	2	1	3	1	3	4	3		42		#NULL!	#NULL!	#NULL!	#NULL!	#NULL!	03.109	02.740	Male	19	English	11
6	1	2011-11-04	15:24:01	88	EXCITED and HAPPY	1	Pain_4	2836	2786	134	2970	538858	2	1	1	2	1	3	1	3	4	3		42		#NULL!	#NULL!	#NULL!	#NULL!	#NULL!	03.109	02.740	Male	19	English	11
6	1	2011-11-04	15:24:01	106	FRIGHTENED	4	Pain_4	2836	2786	1271	4107	642252	2	1	1	2	1	3	1	3	4	3		42		#NULL!	#NULL!	#NULL!	#NULL!	#NULL!	03.109	02.740	Male	19	English	11
6	1	2011-11-04	15:24:01	35	IN GREAT PAIN	4	Pain_4	2836	2786	1379	4215	255890	2	1	1	2	1	3	1	3	4	3		42		#NULL!	#NULL!	#NULL!	#NULL!	#NULL!	03.109	02.740	Male	19	English	11
6	1	2011-11-04	15:24:01	74	SURPRISED or STARTLED	4	Pain_4	2836	2786	961	3797	458400	2	1	1	2	1	3	1	3	4	3		42		#NULL!	#NULL!	#NULL!	#NULL!	#NULL!	03.109	02.740	Male	19	English	11
6	1	2011-11-04	15:24:01	66	AGGRESSIVE or ANGRY	4	Happiness_1	930	728	3840	4770	416643	2	1	1	2	1	3	1	3	4	3		42		#NULL!	#NULL!	#NULL!	#NULL!	#NULL!	01.501	00.883	Male	19	English	11
6	1	2011-11-04	15:24:01	33	ANNOYED or FRUSTRATED	4	Happiness_1	930	728	2812	3742	242176	2	1	1	2	1	3	1	3	4	3		42		#NULL!	#NULL!	#NULL!	#NULL!	#NULL!	01.501	00.883	Male	19	English	11
6	1	2011-11-04	15:24:01	144	EXCITED and HAPPY	2	Happiness_1	930	728	1632	2562	851383	2	1	1	2	1	3	1	3	4	3		42		#NULL!	#NULL!	#NULL!	#NULL!	#NULL!	01.501	00.883	Male	19	English	11
6	1	2011-11-04	15:24:01	55	FRIGHTENED	5	Happiness_1	930	728	1530	2460	357094	2	1	1	2	1	3	1	3	4	3		42		#NULL!	#NULL!	#NULL!	#NULL!	#NULL!	01.501	00.883	Male	19	English	11
6	1	2011-11-04	15:24:01	26	IN GREAT PAIN	2	Happiness_1	930	728	1332	2262	201607	2	1	1	2	1	3	1	3	4	3		42		#NULL!	#NULL!	#NULL!	#NULL!	#NULL!	01.501	00.883	Male	19	English	11
6	1	2011-11-04	15:24:01	73	SURPRISED or STARTLED	4	Happiness_1	930	728	2996	3926	452184	2	1	1	2	1	3	1	3	4	3		42		#NULL!	#NULL!	#NULL!	#NULL!	#NULL!	01.501	00.883	Male	19	English	11
6	1	2011-11-04	15:24:01	57	AGGRESSIVE or ANGRY	2	Surprise_3	433	433	1776	2209	366410	2	1	1	2	1	3	1	3	4	3		42		#NULL!	#NULL!	#NULL!	#NULL!	#NULL!	00.489	00.423	Male	19	English	11
6	1	2011-11-04	15:24:01	100	ANNOYED or FRUSTRATED	1	Surprise_3	433	433	1236	1669	603346	2	1	1	2	1	3	1	3	4	3		42		#NULL!	#NULL!	#NULL!	#NULL!	#NULL!	00.489	00.423	Male	19	English	11
6	1	2011-11-04	15:24:01	132	EXCITED and HAPPY	2	Surprise_3	433	433	2959	3392	780964	2	1	1	2	1	3	1	3	4	3		42		#NULL!	#NULL!	#NULL!	#NULL!	#NULL!	00.489	00.423	Male	19	English	11
6	1	2011-11-04	15:24:01	68	FRIGHTENED	4	Surprise_3	433	433	2126	2559	425637	2	1	1	2	1	3	1	3	4	3		42		#NULL!	#NULL!	#NULL!	#NULL!	#NULL!	00.489	00.423	Male	19	English	11
6	1	2011-11-04	15:24:01	37	IN GREAT PAIN	1	Surprise_3	433	433	1883	2316	265713	2	1	1	2	1	3	1	3	4	3		42		#NULL!	#NULL!	#NULL!	#NULL!	#NULL!	00.489	00.423	Male	19	English	11
6	1	2011-11-04	15:24:01	76	SURPRISED or STARTLED	5	Surprise_3	433	433	3059	3492	473257	2	1	1	2	1	3	1	3	4	3		42		#NULL!	#NULL!	#NULL!	#NULL!	#NULL!	00.489	00.423	Male	19	English	11
6	1	2011-11-04	15:24:01	19	AGGRESSIVE or ANGRY	1	Surprise_4	390	361	2041	2431	166977	2	1	1	2	1	3	1	3	4	3		42		#NULL!	#NULL!	#NULL!	#NULL!	#NULL!	00.430	00.303	Male	19	English	11
6	1	2011-11-04	15:24:01	82	ANNOYED or FRUSTRATED	1	Surprise_4	390	361	1276	1666	506012	2	1	1	2	1	3	1	3	4	3		42		#NULL!	#NULL!	#NULL!	#NULL!	#NULL!	00.430	00.303	Male	19	English	11
6	1	2011-11-04	15:24:01	180	EXCITED and HAPPY	4	Surprise_4	390	361	2606	2996	1043207	2	1	1	2	1	3	1	3	4	3		42		#NULL!	#NULL!	#NULL!	#NULL!	#NULL!	00.430	00.303	Male	19	English	11
6	1	2011-11-04	15:24:01	40	FRIGHTENED	4	Surprise_4	390	361	4689	5079	285140	2	1	1	2	1	3	1	3	4	3		42		#NULL!	#NULL!	#NULL!	#NULL!	#NULL!	00.430	00.303	Male	19	English	11
6	1	2011-11-04	15:24:01	130	IN GREAT PAIN	1	Surprise_4	390	361	2597	2987	770807	2	1	1	2	1	3	1	3	4	3		42		#NULL!	#NULL!	#NULL!	#NULL!	#NULL!	00.430	00.303	Male	19	English	11
6	1	2011-11-04	15:24:01	50	SURPRISED or STARTLED	5	Surprise_4	390	361	1383	1773	332513	2	1	1	2	1	3	1	3	4	3		42		#NULL!	#NULL!	#NULL!	#NULL!	#NULL!	00.430	00.303	Male	19	English	11
6	1	2011-11-04	15:24:01	42	AGGRESSIVE or ANGRY	3	Fear_5	3158	2840	1711	4869	296285	2	1	1	2	1	3	1	3	4	3		42		#NULL!	#NULL!	#NULL!	#NULL!	#NULL!	03.219	02.822	Male	19	English	11
6	1	2011-11-04	15:24:01	17	ANNOYED or FRUSTRATED	2	Fear_5	3158	2840	2133	5291	157497	2	1	1	2	1	3	1	3	4	3		42		#NULL!	#NULL!	#NULL!	#NULL!	#NULL!	03.219	02.822	Male	19	English	11
6	1	2011-11-04	15:24:01	109	EXCITED and HAPPY	4	Fear_5	3158	2840	1326	4484	661899	2	1	1	2	1	3	1	3	4	3		42		#NULL!	#NULL!	#NULL!	#NULL!	#NULL!	03.219	02.822	Male	19	English	11
6	1	2011-11-04	15:24:01	16	FRIGHTENED	4	Fear_5	3158	2840	1925	5083	149809	2	1	1	2	1	3	1	3	4	3		42		#NULL!	#NULL!	#NULL!	#NULL!	#NULL!	03.219	02.822	Male	19	English	11
6	1	2011-11-04	15:24:01	22	IN GREAT PAIN	4	Fear_5	3158	2840	724	3882	182070	2	1	1	2	1	3	1	3	4	3		42		#NULL!	#NULL!	#NULL!	#NULL!	#NULL!	03.219	02.822	Male	19	English	11
6	1	2011-11-04	15:24:01	123	SURPRISED or STARTLED	2	Fear_5	3158	2840	178	3336	735991	2	1	1	2	1	3	1	3	4	3		42		#NULL!	#NULL!	#NULL!	#NULL!	#NULL!	03.219	02.822	Male	19	English	11
6	1	2011-11-04	15:24:01	131	AGGRESSIVE or ANGRY	2	Surprise_5	380	315	1759	2139	775202	2	1	1	2	1	3	1	3	4	3		42		#NULL!	#NULL!	#NULL!	#NULL!	#NULL!	00.490	00.301	Male	19	English	11
6	1	2011-11-04	15:24:01	53	ANNOYED or FRUSTRATED	1	Surprise_5	380	315	1618	1998	347114	2	1	1	2	1	3	1	3	4	3		42		#NULL!	#NULL!	#NULL!	#NULL!	#NULL!	00.490	00.301	Male	19	English	11
6	1	2011-11-04	15:24:01	117	EXCITED and HAPPY	4	Surprise_5	380	315	1567	1947	704395	2	1	1	2	1	3	1	3	4	3		42		#NULL!	#NULL!	#NULL!	#NULL!	#NULL!	00.490	00.301	Male	19	English	11
6	1	2011-11-04	15:24:01	83	FRIGHTENED	3	Surprise_5	380	315	1209	1589	509859	2	1	1	2	1	3	1	3	4	3		42		#NULL!	#NULL!	#NULL!	#NULL!	#NULL!	00.490	00.301	Male	19	English	11
6	1	2011-11-04	15:24:01	14	IN GREAT PAIN	4	Surprise_5	380	315	5156	5536	137120	2	1	1	2	1	3	1	3	4	3		42		#NULL!	#NULL!	#NULL!	#NULL!	#NULL!	00.490	00.301	Male	19	English	11
6	1	2011-11-04	15:24:01	134	SURPRISED or STARTLED	5	Surprise_5	380	315	1950	2330	791724	2	1	1	2	1	3	1	3	4	3		42		#NULL!	#NULL!	#NULL!	#NULL!	#NULL!	00.490	00.301	Male	19	English	11
6	1	2011-11-04	15:24:01	163	AGGRESSIVE or ANGRY	2	Happiness_2	3775	3775	2298	6073	949203	2	1	1	2	1	3	1	3	4	3		42		#NULL!	#NULL!	#NULL!	#NULL!	#NULL!	03.874	03.874	Male	19	English	11
6	1	2011-11-04	15:24:01	171	ANNOYED or FRUSTRATED	1	Happiness_2	3775	3775	1580	5355	990898	2	1	1	2	1	3	1	3	4	3		42		#NULL!	#NULL!	#NULL!	#NULL!	#NULL!	03.874	03.874	Male	19	English	11
6	1	2011-11-04	15:24:01	91	EXCITED and HAPPY	4	Happiness_2	3775	3775	-752	3023	553839	2	1	1	2	1	3	1	3	4	3		42		#NULL!	#NULL!	#NULL!	#NULL!	#NULL!	03.874	03.874	Male	19	English	11
6	1	2011-11-04	15:24:01	146	FRIGHTENED	5	Happiness_2	3775	3775	-1903	1872	861063	2	1	1	2	1	3	1	3	4	3		42		#NULL!	#NULL!	#NULL!	#NULL!	#NULL!	03.874	03.874	Male	19	English	11
6	1	2011-11-04	15:24:01	99	IN GREAT PAIN	3	Happiness_2	3775	3775	1167	4942	599422	2	1	1	2	1	3	1	3	4	3		42		#NULL!	#NULL!	#NULL!	#NULL!	#NULL!	03.874	03.874	Male	19	English	11
6	1	2011-11-04	15:24:01	47	SURPRISED or STARTLED	5	Happiness_2	3775	3775	-626	3149	319929	2	1	1	2	1	3	1	3	4	3		42		#NULL!	#NULL!	#NULL!	#NULL!	#NULL!	03.874	03.874	Male	19	English	11
6	1	2011-11-04	15:24:01	5	AGGRESSIVE or ANGRY	1	Happiness_3	4749	4749	-118	4631	80161	2	1	1	2	1	3	1	3	4	3		42		#NULL!	#NULL!	#NULL!	#NULL!	#NULL!	04.749	04.670	Male	19	English	11
6	1	2011-11-04	15:24:01	98	ANNOYED or FRUSTRATED	4	Happiness_3	4749	4749	713	5462	591877	2	1	1	2	1	3	1	3	4	3		42		#NULL!	#NULL!	#NULL!	#NULL!	#NULL!	04.749	04.670	Male	19	English	11
6	1	2011-11-04	15:24:01	9	EXCITED and HAPPY	2	Happiness_3	4749	4749	2174	6923	103258	2	1	1	2	1	3	1	3	4	3		42		#NULL!	#NULL!	#NULL!	#NULL!	#NULL!	04.749	04.670	Male	19	English	11
6	1	2011-11-04	15:24:01	151	FRIGHTENED	5	Happiness_3	4749	4749	-3456	1293	883443	2	1	1	2	1	3	1	3	4	3		42		#NULL!	#NULL!	#NULL!	#NULL!	#NULL!	04.749	04.670	Male	19	English	11
6	1	2011-11-04	15:24:01	137	IN GREAT PAIN	5	Happiness_3	4749	4749	2245	6994	810664	2	1	1	2	1	3	1	3	4	3		42		#NULL!	#NULL!	#NULL!	#NULL!	#NULL!	04.749	04.670	Male	19	English	11
6	1	2011-11-04	15:24:01	125	SURPRISED or STARTLED	#NULL!	Happiness_3	4749	4749	356	5105	748546	2	1	1	2	1	3	1	3	4	3		42		#NULL!	#NULL!	#NULL!	#NULL!	#NULL!	04.749	04.670	Male	19	English	11
6	1	2011-11-04	15:24:01	2	AGGRESSIVE or ANGRY	5	Pain_5	1023	1023	4206	5229	58952	2	1	1	2	1	3	1	3	4	3		42		#NULL!	#NULL!	#NULL!	#NULL!	#NULL!	01.088	01.088	Male	19	English	11
6	1	2011-11-04	15:24:01	178	ANNOYED or FRUSTRATED	1	Pain_5	1023	1023	4424	5447	1030847	2	1	1	2	1	3	1	3	4	3		42		#NULL!	#NULL!	#NULL!	#NULL!	#NULL!	01.088	01.088	Male	19	English	11
6	1	2011-11-04	15:24:01	165	EXCITED and HAPPY	#NULL!	Pain_5	1023	1023	-5	1018	958125	2	1	1	2	1	3	1	3	4	3		42		#NULL!	#NULL!	#NULL!	#NULL!	#NULL!	01.088	01.088	Male	19	English	11
6	1	2011-11-04	15:24:01	145	FRIGHTENED	1	Pain_5	1023	1023	1900	2923	856603	2	1	1	2	1	3	1	3	4	3		42		#NULL!	#NULL!	#NULL!	#NULL!	#NULL!	01.088	01.088	Male	19	English	11
6	1	2011-11-04	15:24:01	127	IN GREAT PAIN	5	Pain_5	1023	1023	1018	2041	756403	2	1	1	2	1	3	1	3	4	3		42		#NULL!	#NULL!	#NULL!	#NULL!	#NULL!	01.088	01.088	Male	19	English	11
6	1	2011-11-04	15:24:01	52	SURPRISED or STARTLED	2	Pain_5	1023	1023	3013	4036	342873	2	1	1	2	1	3	1	3	4	3		42		#NULL!	#NULL!	#NULL!	#NULL!	#NULL!	01.088	01.088	Male	19	English	11
6	1	2011-11-04	15:24:01	30	AGGRESSIVE or ANGRY	4	Anger_1	1633	1489	2868	4501	227155	2	1	1	2	1	3	1	3	4	3		42		#NULL!	#NULL!	#NULL!	#NULL!	#NULL!	01.863	01.446	Male	19	English	11
6	1	2011-11-04	15:24:01	147	ANNOYED or FRUSTRATED	4	Anger_1	1633	1489	2422	4055	867403	2	1	1	2	1	3	1	3	4	3		42		#NULL!	#NULL!	#NULL!	#NULL!	#NULL!	01.863	01.446	Male	19	English	11
6	1	2011-11-04	15:24:01	139	EXCITED and HAPPY	1	Anger_1	1633	1489	752	2385	820433	2	1	1	2	1	3	1	3	4	3		42		#NULL!	#NULL!	#NULL!	#NULL!	#NULL!	01.863	01.446	Male	19	English	11
6	1	2011-11-04	15:24:01	173	FRIGHTENED	1	Anger_1	1633	1489	439	2072	999988	2	1	1	2	1	3	1	3	4	3		42		#NULL!	#NULL!	#NULL!	#NULL!	#NULL!	01.863	01.446	Male	19	English	11
6	1	2011-11-04	15:24:01	154	IN GREAT PAIN	3	Anger_1	1633	1489	3094	4727	898298	2	1	1	2	1	3	1	3	4	3		42		#NULL!	#NULL!	#NULL!	#NULL!	#NULL!	01.863	01.446	Male	19	English	11
6	1	2011-11-04	15:24:01	104	SURPRISED or STARTLED	1	Anger_1	1633	1489	2507	4140	630997	2	1	1	2	1	3	1	3	4	3		42		#NULL!	#NULL!	#NULL!	#NULL!	#NULL!	01.863	01.446	Male	19	English	11
6	1	2011-11-04	15:24:01	80	AGGRESSIVE or ANGRY	5	Anger_2	3168	2968	32	3200	496926	2	1	1	2	1	3	1	3	4	3		42		#NULL!	#NULL!	#NULL!	#NULL!	#NULL!	03.185	02.911	Male	19	English	11
6	1	2011-11-04	15:24:01	168	ANNOYED or FRUSTRATED	2	Anger_2	3168	2968	-932	2236	970764	2	1	1	2	1	3	1	3	4	3		42		#NULL!	#NULL!	#NULL!	#NULL!	#NULL!	03.185	02.911	Male	19	English	11
6	1	2011-11-04	15:24:01	25	EXCITED and HAPPY	1	Anger_2	3168	2968	-129	3039	197106	2	1	1	2	1	3	1	3	4	3		42		#NULL!	#NULL!	#NULL!	#NULL!	#NULL!	03.185	02.911	Male	19	English	11
6	1	2011-11-04	15:24:01	3	FRIGHTENED	3	Anger_2	3168	2968	1438	4606	65876	2	1	1	2	1	3	1	3	4	3		42		#NULL!	#NULL!	#NULL!	#NULL!	#NULL!	03.185	02.911	Male	19	English	11
6	1	2011-11-04	15:24:01	87	IN GREAT PAIN	2	Anger_2	3168	2968	1990	5158	533565	2	1	1	2	1	3	1	3	4	3		42		#NULL!	#NULL!	#NULL!	#NULL!	#NULL!	03.185	02.911	Male	19	English	11
6	1	2011-11-04	15:24:01	71	SURPRISED or STARTLED	1	Anger_2	3168	2968	796	3964	441953	2	1	1	2	1	3	1	3	4	3		42		#NULL!	#NULL!	#NULL!	#NULL!	#NULL!	03.185	02.911	Male	19	English	11
6	1	2011-11-04	15:24:01	12	AGGRESSIVE or ANGRY	2	Happiness_4	809	809	5347	6156	123614	2	1	1	2	1	3	1	3	4	3		42		#NULL!	#NULL!	#NULL!	#NULL!	#NULL!	00.809	00.787	Male	19	English	11
6	1	2011-11-04	15:24:01	112	ANNOYED or FRUSTRATED	#NULL!	Happiness_4	809	809	1406	2215	676378	2	1	1	2	1	3	1	3	4	3		42		#NULL!	#NULL!	#NULL!	#NULL!	#NULL!	00.809	00.787	Male	19	English	11
6	1	2011-11-04	15:24:01	177	EXCITED and HAPPY	5	Happiness_4	809	809	2678	3487	1023093	2	1	1	2	1	3	1	3	4	3		42		#NULL!	#NULL!	#NULL!	#NULL!	#NULL!	00.809	00.787	Male	19	English	11
6	1	2011-11-04	15:24:01	161	FRIGHTENED	4	Happiness_4	809	809	2628	3437	934478	2	1	1	2	1	3	1	3	4	3		42		#NULL!	#NULL!	#NULL!	#NULL!	#NULL!	00.809	00.787	Male	19	English	11
6	1	2011-11-04	15:24:01	126	IN GREAT PAIN	4	Happiness_4	809	809	1371	2180	752050	2	1	1	2	1	3	1	3	4	3		42		#NULL!	#NULL!	#NULL!	#NULL!	#NULL!	00.809	00.787	Male	19	English	11
6	1	2011-11-04	15:24:01	120	SURPRISED or STARTLED	#NULL!	Happiness_4	809	809	1468	2277	719870	2	1	1	2	1	3	1	3	4	3		42		#NULL!	#NULL!	#NULL!	#NULL!	#NULL!	00.809	00.787	Male	19	English	11
6	1	2011-11-04	15:24:01	119	AGGRESSIVE or ANGRY	3	Happiness_5	1024	1024	1185	2209	715294	2	1	1	2	1	3	1	3	4	3		42		#NULL!	#NULL!	#NULL!	#NULL!	#NULL!	01.113	01.113	Male	19	English	11
6	1	2011-11-04	15:24:01	153	ANNOYED or FRUSTRATED	2	Happiness_5	1024	1024	794	1818	891165	2	1	1	2	1	3	1	3	4	3		42		#NULL!	#NULL!	#NULL!	#NULL!	#NULL!	01.113	01.113	Male	19	English	11
6	1	2011-11-04	15:24:01	54	EXCITED and HAPPY	2	Happiness_5	1024	1024	1861	2885	352309	2	1	1	2	1	3	1	3	4	3		42		#NULL!	#NULL!	#NULL!	#NULL!	#NULL!	01.113	01.113	Male	19	English	11
6	1	2011-11-04	15:24:01	24	FRIGHTENED	5	Happiness_5	1024	1024	899	1923	191632	2	1	1	2	1	3	1	3	4	3		42		#NULL!	#NULL!	#NULL!	#NULL!	#NULL!	01.113	01.113	Male	19	English	11
6	1	2011-11-04	15:24:01	110	IN GREAT PAIN	5	Happiness_5	1024	1024	1835	2859	667086	2	1	1	2	1	3	1	3	4	3		42		#NULL!	#NULL!	#NULL!	#NULL!	#NULL!	01.113	01.113	Male	19	English	11
6	1	2011-11-04	15:24:01	116	SURPRISED or STARTLED	4	Happiness_5	1024	1024	4080	5104	700190	2	1	1	2	1	3	1	3	4	3		42		#NULL!	#NULL!	#NULL!	#NULL!	#NULL!	01.113	01.113	Male	19	English	11
6	1	2011-11-04	15:24:01	64	AGGRESSIVE or ANGRY	1	Happiness_6	931	931	2806	3737	404573	2	1	1	2	1	3	1	3	4	3		42		#NULL!	#NULL!	#NULL!	#NULL!	#NULL!	01.039	01.000	Male	19	English	11
6	1	2011-11-04	15:24:01	136	ANNOYED or FRUSTRATED	5	Happiness_6	931	931	1986	2917	801161	2	1	1	2	1	3	1	3	4	3		42		#NULL!	#NULL!	#NULL!	#NULL!	#NULL!	01.039	01.000	Male	19	English	11
6	1	2011-11-04	15:24:01	122	EXCITED and HAPPY	4	Happiness_6	931	931	1957	2888	730250	2	1	1	2	1	3	1	3	4	3		42		#NULL!	#NULL!	#NULL!	#NULL!	#NULL!	01.039	01.000	Male	19	English	11
6	1	2011-11-04	15:24:01	34	FRIGHTENED	4	Happiness_6	931	931	3912	4843	249254	2	1	1	2	1	3	1	3	4	3		42		#NULL!	#NULL!	#NULL!	#NULL!	#NULL!	01.039	01.000	Male	19	English	11
6	1	2011-11-04	15:24:01	29	IN GREAT PAIN	3	Happiness_6	931	931	5317	6248	220320	2	1	1	2	1	3	1	3	4	3		42		#NULL!	#NULL!	#NULL!	#NULL!	#NULL!	01.039	01.000	Male	19	English	11
6	1	2011-11-04	15:24:01	156	SURPRISED or STARTLED	5	Happiness_6	931	931	1758	2689	908116	2	1	1	2	1	3	1	3	4	3		42		#NULL!	#NULL!	#NULL!	#NULL!	#NULL!	01.039	01.000	Male	19	English	11
6	1	2011-11-04	15:24:01	114	AGGRESSIVE or ANGRY	3	Happiness_7	483	471	4821	5304	688366	2	1	1	2	1	3	1	3	4	3		42		#NULL!	#NULL!	#NULL!	#NULL!	#NULL!	00.533	00.515	Male	19	English	11
6	1	2011-11-04	15:24:01	84	ANNOYED or FRUSTRATED	1	Happiness_7	483	471	1293	1776	513886	2	1	1	2	1	3	1	3	4	3		42		#NULL!	#NULL!	#NULL!	#NULL!	#NULL!	00.533	00.515	Male	19	English	11
6	1	2011-11-04	15:24:01	172	EXCITED and HAPPY	4	Happiness_7	483	471	1875	2358	995515	2	1	1	2	1	3	1	3	4	3		42		#NULL!	#NULL!	#NULL!	#NULL!	#NULL!	00.533	00.515	Male	19	English	11
6	1	2011-11-04	15:24:01	124	FRIGHTENED	4	Happiness_7	483	471	2295	2778	741043	2	1	1	2	1	3	1	3	4	3		42		#NULL!	#NULL!	#NULL!	#NULL!	#NULL!	00.533	00.515	Male	19	English	11
6	1	2011-11-04	15:24:01	138	IN GREAT PAIN	3	Happiness_7	483	471	2281	2764	815685	2	1	1	2	1	3	1	3	4	3		42		#NULL!	#NULL!	#NULL!	#NULL!	#NULL!	00.533	00.515	Male	19	English	11
6	1	2011-11-04	15:24:01	20	SURPRISED or STARTLED	5	Happiness_7	483	471	1670	2153	171374	2	1	1	2	1	3	1	3	4	3		42		#NULL!	#NULL!	#NULL!	#NULL!	#NULL!	00.533	00.515	Male	19	English	11
6	1	2011-11-04	15:24:01	59	AGGRESSIVE or ANGRY	1	Happiness_8	943	943	1922	2865	376584	2	1	1	2	1	3	1	3	4	3		42		#NULL!	#NULL!	#NULL!	#NULL!	#NULL!	00.959	00.959	Male	19	English	11
6	1	2011-11-04	15:24:01	69	ANNOYED or FRUSTRATED	2	Happiness_8	943	943	2735	3678	431615	2	1	1	2	1	3	1	3	4	3		42		#NULL!	#NULL!	#NULL!	#NULL!	#NULL!	00.959	00.959	Male	19	English	11
6	1	2011-11-04	15:24:01	4	EXCITED and HAPPY	4	Happiness_8	943	943	3930	4873	73039	2	1	1	2	1	3	1	3	4	3		42		#NULL!	#NULL!	#NULL!	#NULL!	#NULL!	00.959	00.959	Male	19	English	11
6	1	2011-11-04	15:24:01	11	FRIGHTENED	4	Happiness_8	943	943	2295	3238	115119	2	1	1	2	1	3	1	3	4	3		42		#NULL!	#NULL!	#NULL!	#NULL!	#NULL!	00.959	00.959	Male	19	English	11
6	1	2011-11-04	15:24:01	95	IN GREAT PAIN	4	Happiness_8	943	943	1630	2573	575447	2	1	1	2	1	3	1	3	4	3		42		#NULL!	#NULL!	#NULL!	#NULL!	#NULL!	00.959	00.959	Male	19	English	11
6	1	2011-11-04	15:24:01	164	SURPRISED or STARTLED	4	Happiness_8	943	943	2395	3338	954851	2	1	1	2	1	3	1	3	4	3		42		#NULL!	#NULL!	#NULL!	#NULL!	#NULL!	00.959	00.959	Male	19	English	11
6	1	2011-11-04	15:24:01	92	AGGRESSIVE or ANGRY	1	Pain_6	836	762	1311	2147	558289	2	1	1	2	1	3	1	3	4	3		42		#NULL!	#NULL!	#NULL!	#NULL!	#NULL!	00.942	00.771	Male	19	English	11
6	1	2011-11-04	15:24:01	90	ANNOYED or FRUSTRATED	1	Pain_6	836	762	1455	2291	548365	2	1	1	2	1	3	1	3	4	3		42		#NULL!	#NULL!	#NULL!	#NULL!	#NULL!	00.942	00.771	Male	19	English	11
6	1	2011-11-04	15:24:01	105	EXCITED and HAPPY	4	Pain_6	836	762	1628	2464	635767	2	1	1	2	1	3	1	3	4	3		42		#NULL!	#NULL!	#NULL!	#NULL!	#NULL!	00.942	00.771	Male	19	English	11
6	1	2011-11-04	15:24:01	148	FRIGHTENED	1	Pain_6	836	762	1360	2196	871906	2	1	1	2	1	3	1	3	4	3		42		#NULL!	#NULL!	#NULL!	#NULL!	#NULL!	00.942	00.771	Male	19	English	11
6	1	2011-11-04	15:24:01	27	IN GREAT PAIN	4	Pain_6	836	762	1473	2309	206228	2	1	1	2	1	3	1	3	4	3		42		#NULL!	#NULL!	#NULL!	#NULL!	#NULL!	00.942	00.771	Male	19	English	11
6	1	2011-11-04	15:24:01	129	SURPRISED or STARTLED	5	Pain_6	836	762	1650	2486	765564	2	1	1	2	1	3	1	3	4	3		42		#NULL!	#NULL!	#NULL!	#NULL!	#NULL!	00.942	00.771	Male	19	English	11
6	1	2011-11-04	15:24:01	41	AGGRESSIVE or ANGRY	5	Happiness_9	1308	1191	307	1615	289006	2	1	1	2	1	3	1	3	4	3		42		#NULL!	#NULL!	#NULL!	#NULL!	#NULL!	01.322	01.322	Male	19	English	11
6	1	2011-11-04	15:24:01	79	ANNOYED or FRUSTRATED	5	Happiness_9	1308	1191	653	1961	491329	2	1	1	2	1	3	1	3	4	3		42		#NULL!	#NULL!	#NULL!	#NULL!	#NULL!	01.322	01.322	Male	19	English	11
6	1	2011-11-04	15:24:01	96	EXCITED and HAPPY	2	Happiness_9	1308	1191	685	1993	579726	2	1	1	2	1	3	1	3	4	3		42		#NULL!	#NULL!	#NULL!	#NULL!	#NULL!	01.322	01.322	Male	19	English	11
6	1	2011-11-04	15:24:01	75	FRIGHTENED	4	Happiness_9	1308	1191	5530	6838	467519	2	1	1	2	1	3	1	3	4	3		42		#NULL!	#NULL!	#NULL!	#NULL!	#NULL!	01.322	01.322	Male	19	English	11
6	1	2011-11-04	15:24:01	101	IN GREAT PAIN	4	Happiness_9	1308	1191	1340	2648	608283	2	1	1	2	1	3	1	3	4	3		42		#NULL!	#NULL!	#NULL!	#NULL!	#NULL!	01.322	01.322	Male	19	English	11
6	1	2011-11-04	15:24:01	167	SURPRISED or STARTLED	1	Happiness_9	1308	1191	1204	2512	966097	2	1	1	2	1	3	1	3	4	3		42		#NULL!	#NULL!	#NULL!	#NULL!	#NULL!	01.322	01.322	Male	19	English	11
6	1	2011-11-04	15:24:01	44	AGGRESSIVE or ANGRY	5	Happiness_10	676	595	577	1253	303807	2	1	1	2	1	3	1	3	4	3		42		#NULL!	#NULL!	#NULL!	#NULL!	#NULL!	00.684	00.684	Male	19	English	11
6	1	2011-11-04	15:24:01	45	ANNOYED or FRUSTRATED	2	Happiness_10	676	595	3029	3705	309731	2	1	1	2	1	3	1	3	4	3		42		#NULL!	#NULL!	#NULL!	#NULL!	#NULL!	00.684	00.684	Male	19	English	11
6	1	2011-11-04	15:24:01	43	EXCITED and HAPPY	5	Happiness_10	676	595	1112	1788	300317	2	1	1	2	1	3	1	3	4	3		42		#NULL!	#NULL!	#NULL!	#NULL!	#NULL!	00.684	00.684	Male	19	English	11
6	1	2011-11-04	15:24:01	61	FRIGHTENED	4	Happiness_10	676	595	3239	3915	386584	2	1	1	2	1	3	1	3	4	3		42		#NULL!	#NULL!	#NULL!	#NULL!	#NULL!	00.684	00.684	Male	19	English	11
6	1	2011-11-04	15:24:01	94	IN GREAT PAIN	4	Happiness_10	676	595	1365	2041	570557	2	1	1	2	1	3	1	3	4	3		42		#NULL!	#NULL!	#NULL!	#NULL!	#NULL!	00.684	00.684	Male	19	English	11
6	1	2011-11-04	15:24:01	158	SURPRISED or STARTLED	4	Happiness_10	676	595	1729	2405	916865	2	1	1	2	1	3	1	3	4	3		42		#NULL!	#NULL!	#NULL!	#NULL!	#NULL!	00.684	00.684	Male	19	English	11
6	1	2011-11-04	15:24:01	108	AGGRESSIVE or ANGRY	3	Happiness_11	1432	1397	3824	5256	655007	2	1	1	2	1	3	1	3	4	3		42		#NULL!	#NULL!	#NULL!	#NULL!	#NULL!	01.496	01.496	Male	19	English	11
6	1	2011-11-04	15:24:01	1	ANNOYED or FRUSTRATED	2	Happiness_11	1432	1397	9781	11213	51444	2	1	1	2	1	3	1	3	4	3		42		#NULL!	#NULL!	#NULL!	#NULL!	#NULL!	01.496	01.496	Male	19	English	11
6	1	2011-11-04	15:24:01	142	EXCITED and HAPPY	3	Happiness_11	1432	1397	4878	6310	842892	2	1	1	2	1	3	1	3	4	3		42		#NULL!	#NULL!	#NULL!	#NULL!	#NULL!	01.496	01.496	Male	19	English	11
6	1	2011-11-04	15:24:01	121	FRIGHTENED	4	Happiness_11	1432	1397	2444	3876	725059	2	1	1	2	1	3	1	3	4	3		42		#NULL!	#NULL!	#NULL!	#NULL!	#NULL!	01.496	01.496	Male	19	English	11
6	1	2011-11-04	15:24:01	46	IN GREAT PAIN	4	Happiness_11	1432	1397	837	2269	314273	2	1	1	2	1	3	1	3	4	3		42		#NULL!	#NULL!	#NULL!	#NULL!	#NULL!	01.496	01.496	Male	19	English	11
6	1	2011-11-04	15:24:01	174	SURPRISED or STARTLED	5	Happiness_11	1432	1397	699	2131	1004438	2	1	1	2	1	3	1	3	4	3		42		#NULL!	#NULL!	#NULL!	#NULL!	#NULL!	01.496	01.496	Male	19	English	11
7	1	2011-11-08	16:44:31	125	AGGRESSIVE or ANGRY	2	Fear_1	1076	836	5438	6514	1007237	3	4	3	3	1	4	3	3	3	3		24		#NULL!	#NULL!	#NULL!	#NULL!	#NULL!	01.124	00.874	Male	18	English	21
7	1	2011-11-08	16:44:31	41	ANNOYED or FRUSTRATED	4	Fear_1	1076	836	1658	2734	454350	3	4	3	3	1	4	3	3	3	3		24		#NULL!	#NULL!	#NULL!	#NULL!	#NULL!	01.124	00.874	Male	18	English	21
7	1	2011-11-08	16:44:31	82	EXCITED and HAPPY	1	Fear_1	1076	836	930	2006	723793	3	4	3	3	1	4	3	3	3	3		24		#NULL!	#NULL!	#NULL!	#NULL!	#NULL!	01.124	00.874	Male	18	English	21
7	1	2011-11-08	16:44:31	91	FRIGHTENED	5	Fear_1	1076	836	4701	5777	806761	3	4	3	3	1	4	3	3	3	3		24		#NULL!	#NULL!	#NULL!	#NULL!	#NULL!	01.124	00.874	Male	18	English	21
7	1	2011-11-08	16:44:31	135	IN GREAT PAIN	2	Fear_1	1076	836	2139	3215	1056152	3	4	3	3	1	4	3	3	3	3		24		#NULL!	#NULL!	#NULL!	#NULL!	#NULL!	01.124	00.874	Male	18	English	21
7	1	2011-11-08	16:44:31	54	SURPRISED or STARTLED	2	Fear_1	1076	836	1306	2382	539859	3	4	3	3	1	4	3	3	3	3		24		#NULL!	#NULL!	#NULL!	#NULL!	#NULL!	01.124	00.874	Male	18	English	21
7	1	2011-11-08	16:44:31	118	AGGRESSIVE or ANGRY	2	Frustration_1	338	338	3519	3857	961082	3	4	3	3	1	4	3	3	3	3		24		#NULL!	#NULL!	#NULL!	#NULL!	#NULL!	00.338	00.338	Male	18	English	21
7	1	2011-11-08	16:44:31	169	ANNOYED or FRUSTRATED	2	Frustration_1	338	338	3039	3377	1265504	3	4	3	3	1	4	3	3	3	3		24		#NULL!	#NULL!	#NULL!	#NULL!	#NULL!	00.338	00.338	Male	18	English	21
7	1	2011-11-08	16:44:31	36	EXCITED and HAPPY	3	Frustration_1	338	338	3052	3390	413947	3	4	3	3	1	4	3	3	3	3		24		#NULL!	#NULL!	#NULL!	#NULL!	#NULL!	00.338	00.338	Male	18	English	21
7	1	2011-11-08	16:44:31	163	FRIGHTENED	4	Frustration_1	338	338	3928	4266	1231862	3	4	3	3	1	4	3	3	3	3		24		#NULL!	#NULL!	#NULL!	#NULL!	#NULL!	00.338	00.338	Male	18	English	21
7	1	2011-11-08	16:44:31	101	IN GREAT PAIN	1	Frustration_1	338	338	1782	2120	869678	3	4	3	3	1	4	3	3	3	3		24		#NULL!	#NULL!	#NULL!	#NULL!	#NULL!	00.338	00.338	Male	18	English	21
7	1	2011-11-08	16:44:31	72	SURPRISED or STARTLED	4	Frustration_1	338	338	2203	2541	660592	3	4	3	3	1	4	3	3	3	3		24		#NULL!	#NULL!	#NULL!	#NULL!	#NULL!	00.338	00.338	Male	18	English	21
7	1	2011-11-08	16:44:31	171	AGGRESSIVE or ANGRY	1	Pain_1	1436	1436	976	2412	1277396	3	4	3	3	1	4	3	3	3	3		24		#NULL!	#NULL!	#NULL!	#NULL!	#NULL!	01.436	01.436	Male	18	English	21
7	1	2011-11-08	16:44:31	97	ANNOYED or FRUSTRATED	3	Pain_1	1436	1436	4608	6044	848172	3	4	3	3	1	4	3	3	3	3		24		#NULL!	#NULL!	#NULL!	#NULL!	#NULL!	01.436	01.436	Male	18	English	21
7	1	2011-11-08	16:44:31	78	EXCITED and HAPPY	1	Pain_1	1436	1436	550	1986	695553	3	4	3	3	1	4	3	3	3	3		24		#NULL!	#NULL!	#NULL!	#NULL!	#NULL!	01.436	01.436	Male	18	English	21
7	1	2011-11-08	16:44:31	51	FRIGHTENED	4	Pain_1	1436	1436	3059	4495	520398	3	4	3	3	1	4	3	3	3	3		24		#NULL!	#NULL!	#NULL!	#NULL!	#NULL!	01.436	01.436	Male	18	English	21
7	1	2011-11-08	16:44:31	105	IN GREAT PAIN	2	Pain_1	1436	1436	1409	2845	890541	3	4	3	3	1	4	3	3	3	3		24		#NULL!	#NULL!	#NULL!	#NULL!	#NULL!	01.436	01.436	Male	18	English	21
7	1	2011-11-08	16:44:31	76	SURPRISED or STARTLED	2	Pain_1	1436	1436	2385	3821	686251	3	4	3	3	1	4	3	3	3	3		24		#NULL!	#NULL!	#NULL!	#NULL!	#NULL!	01.436	01.436	Male	18	English	21
7	1	2011-11-08	16:44:31	156	AGGRESSIVE or ANGRY	1	Surprise_1	466	421	1305	1771	1185736	3	4	3	3	1	4	3	3	3	3		24		#NULL!	#NULL!	#NULL!	#NULL!	#NULL!	00.539	00.409	Male	18	English	21
7	1	2011-11-08	16:44:31	166	ANNOYED or FRUSTRATED	2	Surprise_1	466	421	4241	4707	1250954	3	4	3	3	1	4	3	3	3	3		24		#NULL!	#NULL!	#NULL!	#NULL!	#NULL!	00.539	00.409	Male	18	English	21
7	1	2011-11-08	16:44:31	19	EXCITED and HAPPY	3	Surprise_1	466	421	4087	4553	280360	3	4	3	3	1	4	3	3	3	3		24		#NULL!	#NULL!	#NULL!	#NULL!	#NULL!	00.539	00.409	Male	18	English	21
7	1	2011-11-08	16:44:31	80	FRIGHTENED	1	Surprise_1	466	421	3032	3498	709438	3	4	3	3	1	4	3	3	3	3		24		#NULL!	#NULL!	#NULL!	#NULL!	#NULL!	00.539	00.409	Male	18	English	21
7	1	2011-11-08	16:44:31	65	IN GREAT PAIN	1	Surprise_1	466	421	3473	3939	616555	3	4	3	3	1	4	3	3	3	3		24		#NULL!	#NULL!	#NULL!	#NULL!	#NULL!	00.539	00.409	Male	18	English	21
7	1	2011-11-08	16:44:31	145	SURPRISED or STARTLED	3	Surprise_1	466	421	6418	6884	1117078	3	4	3	3	1	4	3	3	3	3		24		#NULL!	#NULL!	#NULL!	#NULL!	#NULL!	00.539	00.409	Male	18	English	21
7	1	2011-11-08	16:44:31	170	AGGRESSIVE or ANGRY	2	Pain_2	691	672	4224	4915	1272686	3	4	3	3	1	4	3	3	3	3		24		#NULL!	#NULL!	#NULL!	#NULL!	#NULL!	00.706	00.706	Male	18	English	21
7	1	2011-11-08	16:44:31	93	ANNOYED or FRUSTRATED	3	Pain_2	691	672	3129	3820	827714	3	4	3	3	1	4	3	3	3	3		24		#NULL!	#NULL!	#NULL!	#NULL!	#NULL!	00.706	00.706	Male	18	English	21
7	1	2011-11-08	16:44:31	143	EXCITED and HAPPY	2	Pain_2	691	672	2261	2952	1103595	3	4	3	3	1	4	3	3	3	3		24		#NULL!	#NULL!	#NULL!	#NULL!	#NULL!	00.706	00.706	Male	18	English	21
7	1	2011-11-08	16:44:31	47	FRIGHTENED	3	Pain_2	691	672	4198	4889	495010	3	4	3	3	1	4	3	3	3	3		24		#NULL!	#NULL!	#NULL!	#NULL!	#NULL!	00.706	00.706	Male	18	English	21
7	1	2011-11-08	16:44:31	9	IN GREAT PAIN	3	Pain_2	691	672	2524	3215	169316	3	4	3	3	1	4	3	3	3	3		24		#NULL!	#NULL!	#NULL!	#NULL!	#NULL!	00.706	00.706	Male	18	English	21
7	1	2011-11-08	16:44:31	15	SURPRISED or STARTLED	2	Pain_2	691	672	4575	5266	238125	3	4	3	3	1	4	3	3	3	3		24		#NULL!	#NULL!	#NULL!	#NULL!	#NULL!	00.706	00.706	Male	18	English	21
7	1	2011-11-08	16:44:31	5	AGGRESSIVE or ANGRY	2	Surprise_2	281	281	5798	6079	78522	3	4	3	3	1	4	3	3	3	3		24		#NULL!	#NULL!	#NULL!	#NULL!	#NULL!	00.311	00.311	Male	18	English	21
7	1	2011-11-08	16:44:31	6	ANNOYED or FRUSTRATED	4	Surprise_2	281	281	9388	9669	90411	3	4	3	3	1	4	3	3	3	3		24		#NULL!	#NULL!	#NULL!	#NULL!	#NULL!	00.311	00.311	Male	18	English	21
7	1	2011-11-08	16:44:31	102	EXCITED and HAPPY	2	Surprise_2	281	281	4200	4481	876414	3	4	3	3	1	4	3	3	3	3		24		#NULL!	#NULL!	#NULL!	#NULL!	#NULL!	00.311	00.311	Male	18	English	21
7	1	2011-11-08	16:44:31	73	FRIGHTENED	2	Surprise_2	281	281	2634	2915	665742	3	4	3	3	1	4	3	3	3	3		24		#NULL!	#NULL!	#NULL!	#NULL!	#NULL!	00.311	00.311	Male	18	English	21
7	1	2011-11-08	16:44:31	67	IN GREAT PAIN	1	Surprise_2	281	281	1642	1923	626261	3	4	3	3	1	4	3	3	3	3		24		#NULL!	#NULL!	#NULL!	#NULL!	#NULL!	00.311	00.311	Male	18	English	21
7	1	2011-11-08	16:44:31	96	SURPRISED or STARTLED	4	Surprise_2	281	281	1657	1938	839808	3	4	3	3	1	4	3	3	3	3		24		#NULL!	#NULL!	#NULL!	#NULL!	#NULL!	00.311	00.311	Male	18	English	21
7	1	2011-11-08	16:44:31	134	AGGRESSIVE or ANGRY	1	Pain_3	1787	1787	1203	2990	1050651	3	4	3	3	1	4	3	3	3	3		24		#NULL!	#NULL!	#NULL!	#NULL!	#NULL!	02.093	01.876	Male	18	English	21
7	1	2011-11-08	16:44:31	176	ANNOYED or FRUSTRATED	4	Pain_3	1787	1787	3728	5515	1308101	3	4	3	3	1	4	3	3	3	3		24		#NULL!	#NULL!	#NULL!	#NULL!	#NULL!	02.093	01.876	Male	18	English	21
7	1	2011-11-08	16:44:31	119	EXCITED and HAPPY	1	Pain_3	1787	1787	1095	2882	966269	3	4	3	3	1	4	3	3	3	3		24		#NULL!	#NULL!	#NULL!	#NULL!	#NULL!	02.093	01.876	Male	18	English	21
7	1	2011-11-08	16:44:31	35	FRIGHTENED	4	Pain_3	1787	1787	4447	6234	408308	3	4	3	3	1	4	3	3	3	3		24		#NULL!	#NULL!	#NULL!	#NULL!	#NULL!	02.093	01.876	Male	18	English	21
7	1	2011-11-08	16:44:31	24	IN GREAT PAIN	2	Pain_3	1787	1787	14223	16010	329903	3	4	3	3	1	4	3	3	3	3		24		#NULL!	#NULL!	#NULL!	#NULL!	#NULL!	02.093	01.876	Male	18	English	21
7	1	2011-11-08	16:44:31	109	SURPRISED or STARTLED	3	Pain_3	1787	1787	4141	5928	914529	3	4	3	3	1	4	3	3	3	3		24		#NULL!	#NULL!	#NULL!	#NULL!	#NULL!	02.093	01.876	Male	18	English	21
7	1	2011-11-08	16:44:31	99	AGGRESSIVE or ANGRY	4	Fear_2	1982	1882	2253	4235	858702	3	4	3	3	1	4	3	3	3	3		24		#NULL!	#NULL!	#NULL!	#NULL!	#NULL!	02.024	01.913	Male	18	English	21
7	1	2011-11-08	16:44:31	84	ANNOYED or FRUSTRATED	3	Fear_2	1982	1882	8072	10054	749156	3	4	3	3	1	4	3	3	3	3		24		#NULL!	#NULL!	#NULL!	#NULL!	#NULL!	02.024	01.913	Male	18	English	21
7	1	2011-11-08	16:44:31	63	EXCITED and HAPPY	1	Fear_2	1982	1882	1187	3169	604965	3	4	3	3	1	4	3	3	3	3		24		#NULL!	#NULL!	#NULL!	#NULL!	#NULL!	02.024	01.913	Male	18	English	21
7	1	2011-11-08	16:44:31	88	FRIGHTENED	4	Fear_2	1982	1882	1555	3537	780844	3	4	3	3	1	4	3	3	3	3		24		#NULL!	#NULL!	#NULL!	#NULL!	#NULL!	02.024	01.913	Male	18	English	21
7	1	2011-11-08	16:44:31	66	IN GREAT PAIN	5	Fear_2	1982	1882	1274	3256	622083	3	4	3	3	1	4	3	3	3	3		24		#NULL!	#NULL!	#NULL!	#NULL!	#NULL!	02.024	01.913	Male	18	English	21
7	1	2011-11-08	16:44:31	52	SURPRISED or STARTLED	3	Fear_2	1982	1882	6085	8067	530733	3	4	3	3	1	4	3	3	3	3		24		#NULL!	#NULL!	#NULL!	#NULL!	#NULL!	02.024	01.913	Male	18	English	21
7	1	2011-11-08	16:44:31	144	AGGRESSIVE or ANGRY	2	Fear_3	540	391	1541	2081	1107933	3	4	3	3	1	4	3	3	3	3		24		#NULL!	#NULL!	#NULL!	#NULL!	#NULL!	00.540	00.400	Male	18	English	21
7	1	2011-11-08	16:44:31	20	ANNOYED or FRUSTRATED	4	Fear_3	540	391	5108	5648	288283	3	4	3	3	1	4	3	3	3	3		24		#NULL!	#NULL!	#NULL!	#NULL!	#NULL!	00.540	00.400	Male	18	English	21
7	1	2011-11-08	16:44:31	2	EXCITED and HAPPY	1	Fear_3	540	391	4857	5397	57769	3	4	3	3	1	4	3	3	3	3		24		#NULL!	#NULL!	#NULL!	#NULL!	#NULL!	00.540	00.400	Male	18	English	21
7	1	2011-11-08	16:44:31	10	FRIGHTENED	4	Fear_3	540	391	8490	9030	180591	3	4	3	3	1	4	3	3	3	3		24		#NULL!	#NULL!	#NULL!	#NULL!	#NULL!	00.540	00.400	Male	18	English	21
7	1	2011-11-08	16:44:31	21	IN GREAT PAIN	2	Fear_3	540	391	1884	2424	292923	3	4	3	3	1	4	3	3	3	3		24		#NULL!	#NULL!	#NULL!	#NULL!	#NULL!	00.540	00.400	Male	18	English	21
7	1	2011-11-08	16:44:31	68	SURPRISED or STARTLED	4	Fear_3	540	391	2997	3537	632050	3	4	3	3	1	4	3	3	3	3		24		#NULL!	#NULL!	#NULL!	#NULL!	#NULL!	00.540	00.400	Male	18	English	21
7	1	2011-11-08	16:44:31	113	AGGRESSIVE or ANGRY	1	Fear_4	1080	572	2707	3787	934062	3	4	3	3	1	4	3	3	3	3		24		#NULL!	#NULL!	#NULL!	#NULL!	#NULL!	01.089	00.700	Male	18	English	21
7	1	2011-11-08	16:44:31	11	ANNOYED or FRUSTRATED	4	Fear_4	1080	572	12787	13867	196731	3	4	3	3	1	4	3	3	3	3		24		#NULL!	#NULL!	#NULL!	#NULL!	#NULL!	01.089	00.700	Male	18	English	21
7	1	2011-11-08	16:44:31	152	EXCITED and HAPPY	1	Fear_4	1080	572	694	1774	1159724	3	4	3	3	1	4	3	3	3	3		24		#NULL!	#NULL!	#NULL!	#NULL!	#NULL!	01.089	00.700	Male	18	English	21
7	1	2011-11-08	16:44:31	172	FRIGHTENED	5	Fear_4	1080	572	844	1924	1281651	3	4	3	3	1	4	3	3	3	3		24		#NULL!	#NULL!	#NULL!	#NULL!	#NULL!	01.089	00.700	Male	18	English	21
7	1	2011-11-08	16:44:31	150	IN GREAT PAIN	4	Fear_4	1080	572	4765	5845	1146529	3	4	3	3	1	4	3	3	3	3		24		#NULL!	#NULL!	#NULL!	#NULL!	#NULL!	01.089	00.700	Male	18	English	21
7	1	2011-11-08	16:44:31	107	SURPRISED or STARTLED	5	Fear_4	1080	572	1822	2902	901351	3	4	3	3	1	4	3	3	3	3		24		#NULL!	#NULL!	#NULL!	#NULL!	#NULL!	01.089	00.700	Male	18	English	21
7	1	2011-11-08	16:44:31	85	AGGRESSIVE or ANGRY	1	Pain_4	2836	2786	2371	5207	756866	3	4	3	3	1	4	3	3	3	3		24		#NULL!	#NULL!	#NULL!	#NULL!	#NULL!	03.109	02.740	Male	18	English	21
7	1	2011-11-08	16:44:31	33	ANNOYED or FRUSTRATED	2	Pain_4	2836	2786	3852	6688	393651	3	4	3	3	1	4	3	3	3	3		24		#NULL!	#NULL!	#NULL!	#NULL!	#NULL!	03.109	02.740	Male	18	English	21
7	1	2011-11-08	16:44:31	138	EXCITED and HAPPY	1	Pain_4	2836	2786	1568	4404	1072720	3	4	3	3	1	4	3	3	3	3		24		#NULL!	#NULL!	#NULL!	#NULL!	#NULL!	03.109	02.740	Male	18	English	21
7	1	2011-11-08	16:44:31	90	FRIGHTENED	4	Pain_4	2836	2786	1864	4700	798705	3	4	3	3	1	4	3	3	3	3		24		#NULL!	#NULL!	#NULL!	#NULL!	#NULL!	03.109	02.740	Male	18	English	21
7	1	2011-11-08	16:44:31	139	IN GREAT PAIN	1	Pain_4	2836	2786	1756	4592	1079687	3	4	3	3	1	4	3	3	3	3		24		#NULL!	#NULL!	#NULL!	#NULL!	#NULL!	03.109	02.740	Male	18	English	21
7	1	2011-11-08	16:44:31	17	SURPRISED or STARTLED	3	Pain_4	2836	2786	6795	9631	263429	3	4	3	3	1	4	3	3	3	3		24		#NULL!	#NULL!	#NULL!	#NULL!	#NULL!	03.109	02.740	Male	18	English	21
7	1	2011-11-08	16:44:31	104	AGGRESSIVE or ANGRY	5	Happiness_1	930	728	1556	2486	885390	3	4	3	3	1	4	3	3	3	3		24		#NULL!	#NULL!	#NULL!	#NULL!	#NULL!	01.501	00.883	Male	18	English	21
7	1	2011-11-08	16:44:31	136	ANNOYED or FRUSTRATED	1	Happiness_1	930	728	1606	2536	1061000	3	4	3	3	1	4	3	3	3	3		24		#NULL!	#NULL!	#NULL!	#NULL!	#NULL!	01.501	00.883	Male	18	English	21
7	1	2011-11-08	16:44:31	167	EXCITED and HAPPY	1	Happiness_1	930	728	1060	1990	1255284	3	4	3	3	1	4	3	3	3	3		24		#NULL!	#NULL!	#NULL!	#NULL!	#NULL!	01.501	00.883	Male	18	English	21
7	1	2011-11-08	16:44:31	154	FRIGHTENED	4	Happiness_1	930	728	4485	5415	1175938	3	4	3	3	1	4	3	3	3	3		24		#NULL!	#NULL!	#NULL!	#NULL!	#NULL!	01.501	00.883	Male	18	English	21
7	1	2011-11-08	16:44:31	137	IN GREAT PAIN	1	Happiness_1	930	728	1746	2676	1065932	3	4	3	3	1	4	3	3	3	3		24		#NULL!	#NULL!	#NULL!	#NULL!	#NULL!	01.501	00.883	Male	18	English	21
7	1	2011-11-08	16:44:31	159	SURPRISED or STARTLED	4	Happiness_1	930	728	6620	7550	1207945	3	4	3	3	1	4	3	3	3	3		24		#NULL!	#NULL!	#NULL!	#NULL!	#NULL!	01.501	00.883	Male	18	English	21
7	1	2011-11-08	16:44:31	3	AGGRESSIVE or ANGRY	1	Surprise_3	433	433	3341	3774	63811	3	4	3	3	1	4	3	3	3	3		24		#NULL!	#NULL!	#NULL!	#NULL!	#NULL!	00.489	00.423	Male	18	English	21
7	1	2011-11-08	16:44:31	22	ANNOYED or FRUSTRATED	2	Surprise_3	433	433	3580	4013	299155	3	4	3	3	1	4	3	3	3	3		24		#NULL!	#NULL!	#NULL!	#NULL!	#NULL!	00.489	00.423	Male	18	English	21
7	1	2011-11-08	16:44:31	27	EXCITED and HAPPY	2	Surprise_3	433	433	2986	3419	350992	3	4	3	3	1	4	3	3	3	3		24		#NULL!	#NULL!	#NULL!	#NULL!	#NULL!	00.489	00.423	Male	18	English	21
7	1	2011-11-08	16:44:31	174	FRIGHTENED	4	Surprise_3	433	433	1372	1805	1293370	3	4	3	3	1	4	3	3	3	3		24		#NULL!	#NULL!	#NULL!	#NULL!	#NULL!	00.489	00.423	Male	18	English	21
7	1	2011-11-08	16:44:31	38	IN GREAT PAIN	2	Surprise_3	433	433	1786	2219	427887	3	4	3	3	1	4	3	3	3	3		24		#NULL!	#NULL!	#NULL!	#NULL!	#NULL!	00.489	00.423	Male	18	English	21
7	1	2011-11-08	16:44:31	42	SURPRISED or STARTLED	4	Surprise_3	433	433	1530	1963	458539	3	4	3	3	1	4	3	3	3	3		24		#NULL!	#NULL!	#NULL!	#NULL!	#NULL!	00.489	00.423	Male	18	English	21
7	1	2011-11-08	16:44:31	77	AGGRESSIVE or ANGRY	1	Surprise_4	390	361	2375	2765	691273	3	4	3	3	1	4	3	3	3	3		24		#NULL!	#NULL!	#NULL!	#NULL!	#NULL!	00.430	00.303	Male	18	English	21
7	1	2011-11-08	16:44:31	165	ANNOYED or FRUSTRATED	3	Surprise_4	390	361	3409	3799	1243952	3	4	3	3	1	4	3	3	3	3		24		#NULL!	#NULL!	#NULL!	#NULL!	#NULL!	00.430	00.303	Male	18	English	21
7	1	2011-11-08	16:44:31	28	EXCITED and HAPPY	3	Surprise_4	390	361	3144	3534	356784	3	4	3	3	1	4	3	3	3	3		24		#NULL!	#NULL!	#NULL!	#NULL!	#NULL!	00.430	00.303	Male	18	English	21
7	1	2011-11-08	16:44:31	1	FRIGHTENED	1	Surprise_4	390	361	5016	5406	50097	3	4	3	3	1	4	3	3	3	3		24		#NULL!	#NULL!	#NULL!	#NULL!	#NULL!	00.430	00.303	Male	18	English	21
7	1	2011-11-08	16:44:31	98	IN GREAT PAIN	1	Surprise_4	390	361	1338	1728	852154	3	4	3	3	1	4	3	3	3	3		24		#NULL!	#NULL!	#NULL!	#NULL!	#NULL!	00.430	00.303	Male	18	English	21
7	1	2011-11-08	16:44:31	60	SURPRISED or STARTLED	5	Surprise_4	390	361	3577	3967	587596	3	4	3	3	1	4	3	3	3	3		24		#NULL!	#NULL!	#NULL!	#NULL!	#NULL!	00.430	00.303	Male	18	English	21
7	1	2011-11-08	16:44:31	100	AGGRESSIVE or ANGRY	2	Fear_5	3158	2840	1069	4227	865323	3	4	3	3	1	4	3	3	3	3		24		#NULL!	#NULL!	#NULL!	#NULL!	#NULL!	03.219	02.822	Male	18	English	21
7	1	2011-11-08	16:44:31	79	ANNOYED or FRUSTRATED	4	Fear_5	3158	2840	2723	5881	703690	3	4	3	3	1	4	3	3	3	3		24		#NULL!	#NULL!	#NULL!	#NULL!	#NULL!	03.219	02.822	Male	18	English	21
7	1	2011-11-08	16:44:31	89	EXCITED and HAPPY	1	Fear_5	3158	2840	5197	8355	791589	3	4	3	3	1	4	3	3	3	3		24		#NULL!	#NULL!	#NULL!	#NULL!	#NULL!	03.219	02.822	Male	18	English	21
7	1	2011-11-08	16:44:31	4	FRIGHTENED	5	Fear_5	3158	2840	893	4051	70182	3	4	3	3	1	4	3	3	3	3		24		#NULL!	#NULL!	#NULL!	#NULL!	#NULL!	03.219	02.822	Male	18	English	21
7	1	2011-11-08	16:44:31	18	IN GREAT PAIN	2	Fear_5	3158	2840	4548	7706	273543	3	4	3	3	1	4	3	3	3	3		24		#NULL!	#NULL!	#NULL!	#NULL!	#NULL!	03.219	02.822	Male	18	English	21
7	1	2011-11-08	16:44:31	70	SURPRISED or STARTLED	1	Fear_5	3158	2840	925	4083	650145	3	4	3	3	1	4	3	3	3	3		24		#NULL!	#NULL!	#NULL!	#NULL!	#NULL!	03.219	02.822	Male	18	English	21
7	1	2011-11-08	16:44:31	131	AGGRESSIVE or ANGRY	1	Surprise_5	380	315	1321	1701	1035269	3	4	3	3	1	4	3	3	3	3		24		#NULL!	#NULL!	#NULL!	#NULL!	#NULL!	00.490	00.301	Male	18	English	21
7	1	2011-11-08	16:44:31	40	ANNOYED or FRUSTRATED	2	Surprise_5	380	315	7310	7690	449371	3	4	3	3	1	4	3	3	3	3		24		#NULL!	#NULL!	#NULL!	#NULL!	#NULL!	00.490	00.301	Male	18	English	21
7	1	2011-11-08	16:44:31	123	EXCITED and HAPPY	2	Surprise_5	380	315	1791	2171	994612	3	4	3	3	1	4	3	3	3	3		24		#NULL!	#NULL!	#NULL!	#NULL!	#NULL!	00.490	00.301	Male	18	English	21
7	1	2011-11-08	16:44:31	162	FRIGHTENED	3	Surprise_5	380	315	4100	4480	1225330	3	4	3	3	1	4	3	3	3	3		24		#NULL!	#NULL!	#NULL!	#NULL!	#NULL!	00.490	00.301	Male	18	English	21
7	1	2011-11-08	16:44:31	149	IN GREAT PAIN	1	Surprise_5	380	315	1299	1679	1138356	3	4	3	3	1	4	3	3	3	3		24		#NULL!	#NULL!	#NULL!	#NULL!	#NULL!	00.490	00.301	Male	18	English	21
7	1	2011-11-08	16:44:31	53	SURPRISED or STARTLED	3	Surprise_5	380	315	1886	2266	535234	3	4	3	3	1	4	3	3	3	3		24		#NULL!	#NULL!	#NULL!	#NULL!	#NULL!	00.490	00.301	Male	18	English	21
7	1	2011-11-08	16:44:31	120	AGGRESSIVE or ANGRY	2	Happiness_2	3775	3775	2497	6272	975052	3	4	3	3	1	4	3	3	3	3		24		#NULL!	#NULL!	#NULL!	#NULL!	#NULL!	03.874	03.874	Male	18	English	21
7	1	2011-11-08	16:44:31	151	ANNOYED or FRUSTRATED	2	Happiness_2	3775	3775	2792	6567	1155683	3	4	3	3	1	4	3	3	3	3		24		#NULL!	#NULL!	#NULL!	#NULL!	#NULL!	03.874	03.874	Male	18	English	21
7	1	2011-11-08	16:44:31	25	EXCITED and HAPPY	1	Happiness_2	3775	3775	1273	5048	337459	3	4	3	3	1	4	3	3	3	3		24		#NULL!	#NULL!	#NULL!	#NULL!	#NULL!	03.874	03.874	Male	18	English	21
7	1	2011-11-08	16:44:31	23	FRIGHTENED	4	Happiness_2	3775	3775	7060	10835	311570	3	4	3	3	1	4	3	3	3	3		24		#NULL!	#NULL!	#NULL!	#NULL!	#NULL!	03.874	03.874	Male	18	English	21
7	1	2011-11-08	16:44:31	92	IN GREAT PAIN	2	Happiness_2	3775	3775	8437	12212	821612	3	4	3	3	1	4	3	3	3	3		24		#NULL!	#NULL!	#NULL!	#NULL!	#NULL!	03.874	03.874	Male	18	English	21
7	1	2011-11-08	16:44:31	158	SURPRISED or STARTLED	2	Happiness_2	3775	3775	941	4716	1198115	3	4	3	3	1	4	3	3	3	3		24		#NULL!	#NULL!	#NULL!	#NULL!	#NULL!	03.874	03.874	Male	18	English	21
7	1	2011-11-08	16:44:31	153	AGGRESSIVE or ANGRY	1	Happiness_3	4749	4749	1229	5978	1168202	3	4	3	3	1	4	3	3	3	3		24		#NULL!	#NULL!	#NULL!	#NULL!	#NULL!	04.749	04.670	Male	18	English	21
7	1	2011-11-08	16:44:31	122	ANNOYED or FRUSTRATED	4	Happiness_3	4749	4749	2103	6852	990193	3	4	3	3	1	4	3	3	3	3		24		#NULL!	#NULL!	#NULL!	#NULL!	#NULL!	04.749	04.670	Male	18	English	21
7	1	2011-11-08	16:44:31	179	EXCITED and HAPPY	1	Happiness_3	4749	4749	1918	6667	1327136	3	4	3	3	1	4	3	3	3	3		24		#NULL!	#NULL!	#NULL!	#NULL!	#NULL!	04.749	04.670	Male	18	English	21
7	1	2011-11-08	16:44:31	55	FRIGHTENED	2	Happiness_3	4749	4749	2173	6922	549391	3	4	3	3	1	4	3	3	3	3		24		#NULL!	#NULL!	#NULL!	#NULL!	#NULL!	04.749	04.670	Male	18	English	21
7	1	2011-11-08	16:44:31	12	IN GREAT PAIN	4	Happiness_3	4749	4749	15574	20323	219586	3	4	3	3	1	4	3	3	3	3		24		#NULL!	#NULL!	#NULL!	#NULL!	#NULL!	04.749	04.670	Male	18	English	21
7	1	2011-11-08	16:44:31	86	SURPRISED or STARTLED	1	Happiness_3	4749	4749	1797	6546	765936	3	4	3	3	1	4	3	3	3	3		24		#NULL!	#NULL!	#NULL!	#NULL!	#NULL!	04.749	04.670	Male	18	English	21
7	1	2011-11-08	16:44:31	130	AGGRESSIVE or ANGRY	1	Pain_5	1023	1023	954	1977	1031303	3	4	3	3	1	4	3	3	3	3		24		#NULL!	#NULL!	#NULL!	#NULL!	#NULL!	01.088	01.088	Male	18	English	21
7	1	2011-11-08	16:44:31	133	ANNOYED or FRUSTRATED	2	Pain_5	1023	1023	1573	2596	1045364	3	4	3	3	1	4	3	3	3	3		24		#NULL!	#NULL!	#NULL!	#NULL!	#NULL!	01.088	01.088	Male	18	English	21
7	1	2011-11-08	16:44:31	110	EXCITED and HAPPY	1	Pain_5	1023	1023	664	1687	918504	3	4	3	3	1	4	3	3	3	3		24		#NULL!	#NULL!	#NULL!	#NULL!	#NULL!	01.088	01.088	Male	18	English	21
7	1	2011-11-08	16:44:31	106	FRIGHTENED	1	Pain_5	1023	1023	2302	3325	896131	3	4	3	3	1	4	3	3	3	3		24		#NULL!	#NULL!	#NULL!	#NULL!	#NULL!	01.088	01.088	Male	18	English	21
7	1	2011-11-08	16:44:31	128	IN GREAT PAIN	5	Pain_5	1023	1023	939	1962	1021771	3	4	3	3	1	4	3	3	3	3		24		#NULL!	#NULL!	#NULL!	#NULL!	#NULL!	01.088	01.088	Male	18	English	21
7	1	2011-11-08	16:44:31	155	SURPRISED or STARTLED	2	Pain_5	1023	1023	2500	3523	1181694	3	4	3	3	1	4	3	3	3	3		24		#NULL!	#NULL!	#NULL!	#NULL!	#NULL!	01.088	01.088	Male	18	English	21
7	1	2011-11-08	16:44:31	141	AGGRESSIVE or ANGRY	4	Anger_1	1633	1489	3138	4771	1091571	3	4	3	3	1	4	3	3	3	3		24		#NULL!	#NULL!	#NULL!	#NULL!	#NULL!	01.863	01.446	Male	18	English	21
7	1	2011-11-08	16:44:31	46	ANNOYED or FRUSTRATED	4	Anger_1	1633	1489	7487	9120	487887	3	4	3	3	1	4	3	3	3	3		24		#NULL!	#NULL!	#NULL!	#NULL!	#NULL!	01.863	01.446	Male	18	English	21
7	1	2011-11-08	16:44:31	13	EXCITED and HAPPY	1	Anger_1	1633	1489	1636	3269	225175	3	4	3	3	1	4	3	3	3	3		24		#NULL!	#NULL!	#NULL!	#NULL!	#NULL!	01.863	01.446	Male	18	English	21
7	1	2011-11-08	16:44:31	126	FRIGHTENED	1	Anger_1	1633	1489	1244	2877	1012467	3	4	3	3	1	4	3	3	3	3		24		#NULL!	#NULL!	#NULL!	#NULL!	#NULL!	01.863	01.446	Male	18	English	21
7	1	2011-11-08	16:44:31	56	IN GREAT PAIN	2	Anger_1	1633	1489	9460	11093	562813	3	4	3	3	1	4	3	3	3	3		24		#NULL!	#NULL!	#NULL!	#NULL!	#NULL!	01.863	01.446	Male	18	English	21
7	1	2011-11-08	16:44:31	71	SURPRISED or STARTLED	1	Anger_1	1633	1489	1704	3337	655794	3	4	3	3	1	4	3	3	3	3		24		#NULL!	#NULL!	#NULL!	#NULL!	#NULL!	01.863	01.446	Male	18	English	21
7	1	2011-11-08	16:44:31	147	AGGRESSIVE or ANGRY	5	Anger_2	3168	2968	241	3409	1128047	3	4	3	3	1	4	3	3	3	3		24		#NULL!	#NULL!	#NULL!	#NULL!	#NULL!	03.185	02.911	Male	18	English	21
7	1	2011-11-08	16:44:31	31	ANNOYED or FRUSTRATED	5	Anger_2	3168	2968	2068	5236	377171	3	4	3	3	1	4	3	3	3	3		24		#NULL!	#NULL!	#NULL!	#NULL!	#NULL!	03.185	02.911	Male	18	English	21
7	1	2011-11-08	16:44:31	75	EXCITED and HAPPY	1	Anger_2	3168	2968	1215	4383	680117	3	4	3	3	1	4	3	3	3	3		24		#NULL!	#NULL!	#NULL!	#NULL!	#NULL!	03.185	02.911	Male	18	English	21
7	1	2011-11-08	16:44:31	160	FRIGHTENED	1	Anger_2	3168	2968	1084	4252	1214633	3	4	3	3	1	4	3	3	3	3		24		#NULL!	#NULL!	#NULL!	#NULL!	#NULL!	03.185	02.911	Male	18	English	21
7	1	2011-11-08	16:44:31	26	IN GREAT PAIN	2	Anger_2	3168	2968	2250	5418	345326	3	4	3	3	1	4	3	3	3	3		24		#NULL!	#NULL!	#NULL!	#NULL!	#NULL!	03.185	02.911	Male	18	English	21
7	1	2011-11-08	16:44:31	142	SURPRISED or STARTLED	1	Anger_2	3168	2968	1216	4384	1098381	3	4	3	3	1	4	3	3	3	3		24		#NULL!	#NULL!	#NULL!	#NULL!	#NULL!	03.185	02.911	Male	18	English	21
7	1	2011-11-08	16:44:31	8	AGGRESSIVE or ANGRY	4	Happiness_4	809	809	4262	5071	163842	3	4	3	3	1	4	3	3	3	3		24		#NULL!	#NULL!	#NULL!	#NULL!	#NULL!	00.809	00.787	Male	18	English	21
7	1	2011-11-08	16:44:31	37	ANNOYED or FRUSTRATED	2	Happiness_4	809	809	6402	7211	423411	3	4	3	3	1	4	3	3	3	3		24		#NULL!	#NULL!	#NULL!	#NULL!	#NULL!	00.809	00.787	Male	18	English	21
7	1	2011-11-08	16:44:31	94	EXCITED and HAPPY	1	Happiness_4	809	809	726	1535	831557	3	4	3	3	1	4	3	3	3	3		24		#NULL!	#NULL!	#NULL!	#NULL!	#NULL!	00.809	00.787	Male	18	English	21
7	1	2011-11-08	16:44:31	103	FRIGHTENED	4	Happiness_4	809	809	1115	1924	880653	3	4	3	3	1	4	3	3	3	3		24		#NULL!	#NULL!	#NULL!	#NULL!	#NULL!	00.809	00.787	Male	18	English	21
7	1	2011-11-08	16:44:31	146	IN GREAT PAIN	2	Happiness_4	809	809	2122	2931	1122292	3	4	3	3	1	4	3	3	3	3		24		#NULL!	#NULL!	#NULL!	#NULL!	#NULL!	00.809	00.787	Male	18	English	21
7	1	2011-11-08	16:44:31	58	SURPRISED or STARTLED	4	Happiness_4	809	809	3164	3973	576598	3	4	3	3	1	4	3	3	3	3		24		#NULL!	#NULL!	#NULL!	#NULL!	#NULL!	00.809	00.787	Male	18	English	21
7	1	2011-11-08	16:44:31	148	AGGRESSIVE or ANGRY	2	Happiness_5	1024	1024	3075	4099	1134447	3	4	3	3	1	4	3	3	3	3		24		#NULL!	#NULL!	#NULL!	#NULL!	#NULL!	01.113	01.113	Male	18	English	21
7	1	2011-11-08	16:44:31	69	ANNOYED or FRUSTRATED	3	Happiness_5	1024	1024	8266	9290	643664	3	4	3	3	1	4	3	3	3	3		24		#NULL!	#NULL!	#NULL!	#NULL!	#NULL!	01.113	01.113	Male	18	English	21
7	1	2011-11-08	16:44:31	29	EXCITED and HAPPY	2	Happiness_5	1024	1024	1134	2158	361252	3	4	3	3	1	4	3	3	3	3		24		#NULL!	#NULL!	#NULL!	#NULL!	#NULL!	01.113	01.113	Male	18	English	21
7	1	2011-11-08	16:44:31	132	FRIGHTENED	4	Happiness_5	1024	1024	1957	2981	1040556	3	4	3	3	1	4	3	3	3	3		24		#NULL!	#NULL!	#NULL!	#NULL!	#NULL!	01.113	01.113	Male	18	English	21
7	1	2011-11-08	16:44:31	111	IN GREAT PAIN	2	Happiness_5	1024	1024	2348	3372	924129	3	4	3	3	1	4	3	3	3	3		24		#NULL!	#NULL!	#NULL!	#NULL!	#NULL!	01.113	01.113	Male	18	English	21
7	1	2011-11-08	16:44:31	7	SURPRISED or STARTLED	2	Happiness_5	1024	1024	62748	63772	156453	3	4	3	3	1	4	3	3	3	3		24		#NULL!	#NULL!	#NULL!	#NULL!	#NULL!	01.113	01.113	Male	18	English	21
7	1	2011-11-08	16:44:31	16	AGGRESSIVE or ANGRY	4	Happiness_6	931	931	10087	11018	251391	3	4	3	3	1	4	3	3	3	3		24		#NULL!	#NULL!	#NULL!	#NULL!	#NULL!	01.039	01.000	Male	18	English	21
7	1	2011-11-08	16:44:31	59	ANNOYED or FRUSTRATED	2	Happiness_6	931	931	1512	2443	581364	3	4	3	3	1	4	3	3	3	3		24		#NULL!	#NULL!	#NULL!	#NULL!	#NULL!	01.039	01.000	Male	18	English	21
7	1	2011-11-08	16:44:31	178	EXCITED and HAPPY	2	Happiness_6	931	931	2917	3848	1317989	3	4	3	3	1	4	3	3	3	3		24		#NULL!	#NULL!	#NULL!	#NULL!	#NULL!	01.039	01.000	Male	18	English	21
7	1	2011-11-08	16:44:31	177	FRIGHTENED	4	Happiness_6	931	931	553	1484	1311884	3	4	3	3	1	4	3	3	3	3		24		#NULL!	#NULL!	#NULL!	#NULL!	#NULL!	01.039	01.000	Male	18	English	21
7	1	2011-11-08	16:44:31	115	IN GREAT PAIN	1	Happiness_6	931	931	2085	3016	944078	3	4	3	3	1	4	3	3	3	3		24		#NULL!	#NULL!	#NULL!	#NULL!	#NULL!	01.039	01.000	Male	18	English	21
7	1	2011-11-08	16:44:31	81	SURPRISED or STARTLED	4	Happiness_6	931	931	6881	7812	719547	3	4	3	3	1	4	3	3	3	3		24		#NULL!	#NULL!	#NULL!	#NULL!	#NULL!	01.039	01.000	Male	18	English	21
7	1	2011-11-08	16:44:31	74	AGGRESSIVE or ANGRY	2	Happiness_7	483	471	4738	5221	673224	3	4	3	3	1	4	3	3	3	3		24		#NULL!	#NULL!	#NULL!	#NULL!	#NULL!	00.533	00.515	Male	18	English	21
7	1	2011-11-08	16:44:31	30	ANNOYED or FRUSTRATED	2	Happiness_7	483	471	5535	6018	369520	3	4	3	3	1	4	3	3	3	3		24		#NULL!	#NULL!	#NULL!	#NULL!	#NULL!	00.533	00.515	Male	18	English	21
7	1	2011-11-08	16:44:31	43	EXCITED and HAPPY	2	Happiness_7	483	471	2729	3212	463996	3	4	3	3	1	4	3	3	3	3		24		#NULL!	#NULL!	#NULL!	#NULL!	#NULL!	00.533	00.515	Male	18	English	21
7	1	2011-11-08	16:44:31	61	FRIGHTENED	4	Happiness_7	483	471	3685	4168	594025	3	4	3	3	1	4	3	3	3	3		24		#NULL!	#NULL!	#NULL!	#NULL!	#NULL!	00.533	00.515	Male	18	English	21
7	1	2011-11-08	16:44:31	45	IN GREAT PAIN	2	Happiness_7	483	471	3164	3647	476420	3	4	3	3	1	4	3	3	3	3		24		#NULL!	#NULL!	#NULL!	#NULL!	#NULL!	00.533	00.515	Male	18	English	21
7	1	2011-11-08	16:44:31	50	SURPRISED or STARTLED	4	Happiness_7	483	471	2684	3167	513560	3	4	3	3	1	4	3	3	3	3		24		#NULL!	#NULL!	#NULL!	#NULL!	#NULL!	00.533	00.515	Male	18	English	21
7	1	2011-11-08	16:44:31	48	AGGRESSIVE or ANGRY	4	Happiness_8	943	943	3715	4658	501976	3	4	3	3	1	4	3	3	3	3		24		#NULL!	#NULL!	#NULL!	#NULL!	#NULL!	00.959	00.959	Male	18	English	21
7	1	2011-11-08	16:44:31	39	ANNOYED or FRUSTRATED	2	Happiness_8	943	943	8284	9227	439437	3	4	3	3	1	4	3	3	3	3		24		#NULL!	#NULL!	#NULL!	#NULL!	#NULL!	00.959	00.959	Male	18	English	21
7	1	2011-11-08	16:44:31	140	EXCITED and HAPPY	1	Happiness_8	943	943	1512	2455	1084446	3	4	3	3	1	4	3	3	3	3		24		#NULL!	#NULL!	#NULL!	#NULL!	#NULL!	00.959	00.959	Male	18	English	21
7	1	2011-11-08	16:44:31	168	FRIGHTENED	4	Happiness_8	943	943	1367	2310	1259862	3	4	3	3	1	4	3	3	3	3		24		#NULL!	#NULL!	#NULL!	#NULL!	#NULL!	00.959	00.959	Male	18	English	21
7	1	2011-11-08	16:44:31	117	IN GREAT PAIN	2	Happiness_8	943	943	2626	3569	954967	3	4	3	3	1	4	3	3	3	3		24		#NULL!	#NULL!	#NULL!	#NULL!	#NULL!	00.959	00.959	Male	18	English	21
7	1	2011-11-08	16:44:31	175	SURPRISED or STARTLED	2	Happiness_8	943	943	3593	4536	1300142	3	4	3	3	1	4	3	3	3	3		24		#NULL!	#NULL!	#NULL!	#NULL!	#NULL!	00.959	00.959	Male	18	English	21
7	1	2011-11-08	16:44:31	95	AGGRESSIVE or ANGRY	1	Pain_6	836	762	965	1801	835613	3	4	3	3	1	4	3	3	3	3		24		#NULL!	#NULL!	#NULL!	#NULL!	#NULL!	00.942	00.771	Male	18	English	21
7	1	2011-11-08	16:44:31	114	ANNOYED or FRUSTRATED	1	Pain_6	836	762	1668	2504	938824	3	4	3	3	1	4	3	3	3	3		24		#NULL!	#NULL!	#NULL!	#NULL!	#NULL!	00.942	00.771	Male	18	English	21
7	1	2011-11-08	16:44:31	44	EXCITED and HAPPY	4	Pain_6	836	762	3479	4315	470542	3	4	3	3	1	4	3	3	3	3		24		#NULL!	#NULL!	#NULL!	#NULL!	#NULL!	00.942	00.771	Male	18	English	21
7	1	2011-11-08	16:44:31	112	FRIGHTENED	1	Pain_6	836	762	683	1519	927954	3	4	3	3	1	4	3	3	3	3		24		#NULL!	#NULL!	#NULL!	#NULL!	#NULL!	00.942	00.771	Male	18	English	21
7	1	2011-11-08	16:44:31	62	IN GREAT PAIN	1	Pain_6	836	762	2373	3209	599478	3	4	3	3	1	4	3	3	3	3		24		#NULL!	#NULL!	#NULL!	#NULL!	#NULL!	00.942	00.771	Male	18	English	21
7	1	2011-11-08	16:44:31	157	SURPRISED or STARTLED	5	Pain_6	836	762	1908	2744	1190783	3	4	3	3	1	4	3	3	3	3		24		#NULL!	#NULL!	#NULL!	#NULL!	#NULL!	00.942	00.771	Male	18	English	21
7	1	2011-11-08	16:44:31	49	AGGRESSIVE or ANGRY	4	Happiness_9	1308	1191	2629	3937	508135	3	4	3	3	1	4	3	3	3	3		24		#NULL!	#NULL!	#NULL!	#NULL!	#NULL!	01.322	01.322	Male	18	English	21
7	1	2011-11-08	16:44:31	34	ANNOYED or FRUSTRATED	4	Happiness_9	1308	1191	2546	3854	399750	3	4	3	3	1	4	3	3	3	3		24		#NULL!	#NULL!	#NULL!	#NULL!	#NULL!	01.322	01.322	Male	18	English	21
7	1	2011-11-08	16:44:31	121	EXCITED and HAPPY	1	Happiness_9	1308	1191	2113	3421	980767	3	4	3	3	1	4	3	3	3	3		24		#NULL!	#NULL!	#NULL!	#NULL!	#NULL!	01.322	01.322	Male	18	English	21
7	1	2011-11-08	16:44:31	173	FRIGHTENED	3	Happiness_9	1308	1191	4076	5384	1289318	3	4	3	3	1	4	3	3	3	3		24		#NULL!	#NULL!	#NULL!	#NULL!	#NULL!	01.322	01.322	Male	18	English	21
7	1	2011-11-08	16:44:31	64	IN GREAT PAIN	2	Happiness_9	1308	1191	1741	3049	610339	3	4	3	3	1	4	3	3	3	3		24		#NULL!	#NULL!	#NULL!	#NULL!	#NULL!	01.322	01.322	Male	18	English	21
7	1	2011-11-08	16:44:31	32	SURPRISED or STARTLED	4	Happiness_9	1308	1191	3844	5152	384567	3	4	3	3	1	4	3	3	3	3		24		#NULL!	#NULL!	#NULL!	#NULL!	#NULL!	01.322	01.322	Male	18	English	21
7	1	2011-11-08	16:44:31	180	AGGRESSIVE or ANGRY	1	Happiness_10	676	595	2343	3019	1332405	3	4	3	3	1	4	3	3	3	3		24		#NULL!	#NULL!	#NULL!	#NULL!	#NULL!	00.684	00.684	Male	18	English	21
7	1	2011-11-08	16:44:31	127	ANNOYED or FRUSTRATED	2	Happiness_10	676	595	2123	2799	1017498	3	4	3	3	1	4	3	3	3	3		24		#NULL!	#NULL!	#NULL!	#NULL!	#NULL!	00.684	00.684	Male	18	English	21
7	1	2011-11-08	16:44:31	14	EXCITED and HAPPY	1	Happiness_10	676	595	2516	3192	230607	3	4	3	3	1	4	3	3	3	3		24		#NULL!	#NULL!	#NULL!	#NULL!	#NULL!	00.684	00.684	Male	18	English	21
7	1	2011-11-08	16:44:31	124	FRIGHTENED	4	Happiness_10	676	595	877	1553	998402	3	4	3	3	1	4	3	3	3	3		24		#NULL!	#NULL!	#NULL!	#NULL!	#NULL!	00.684	00.684	Male	18	English	21
7	1	2011-11-08	16:44:31	87	IN GREAT PAIN	3	Happiness_10	676	595	6112	6788	774978	3	4	3	3	1	4	3	3	3	3		24		#NULL!	#NULL!	#NULL!	#NULL!	#NULL!	00.684	00.684	Male	18	English	21
7	1	2011-11-08	16:44:31	161	SURPRISED or STARTLED	5	Happiness_10	676	595	1048	1724	1218583	3	4	3	3	1	4	3	3	3	3		24		#NULL!	#NULL!	#NULL!	#NULL!	#NULL!	00.684	00.684	Male	18	English	21
7	1	2011-11-08	16:44:31	129	AGGRESSIVE or ANGRY	2	Happiness_11	1432	1397	1467	2899	1026999	3	4	3	3	1	4	3	3	3	3		24		#NULL!	#NULL!	#NULL!	#NULL!	#NULL!	01.496	01.496	Male	18	English	21
7	1	2011-11-08	16:44:31	164	ANNOYED or FRUSTRATED	2	Happiness_11	1432	1397	2325	3757	1237915	3	4	3	3	1	4	3	3	3	3		24		#NULL!	#NULL!	#NULL!	#NULL!	#NULL!	01.496	01.496	Male	18	English	21
7	1	2011-11-08	16:44:31	116	EXCITED and HAPPY	1	Happiness_11	1432	1397	1246	2678	949083	3	4	3	3	1	4	3	3	3	3		24		#NULL!	#NULL!	#NULL!	#NULL!	#NULL!	01.496	01.496	Male	18	English	21
7	1	2011-11-08	16:44:31	108	FRIGHTENED	5	Happiness_11	1432	1397	1167	2599	906275	3	4	3	3	1	4	3	3	3	3		24		#NULL!	#NULL!	#NULL!	#NULL!	#NULL!	01.496	01.496	Male	18	English	21
7	1	2011-11-08	16:44:31	57	IN GREAT PAIN	2	Happiness_11	1432	1397	3739	5171	570316	3	4	3	3	1	4	3	3	3	3		24		#NULL!	#NULL!	#NULL!	#NULL!	#NULL!	01.496	01.496	Male	18	English	21
7	1	2011-11-08	16:44:31	83	SURPRISED or STARTLED	4	Happiness_11	1432	1397	9245	10677	736772	3	4	3	3	1	4	3	3	3	3		24		#NULL!	#NULL!	#NULL!	#NULL!	#NULL!	01.496	01.496	Male	18	English	21
8	1	2011-11-09	13:31:51	62	AGGRESSIVE or ANGRY	1	Fear_1	1076	836	1493	2569	435866	5	2	1	3	4	1	1	4	2	4		59		#NULL!	#NULL!	#NULL!	#NULL!	#NULL!	01.124	00.874	Female	17	English	17
8	1	2011-11-09	13:31:51	64	ANNOYED or FRUSTRATED	2	Fear_1	1076	836	2909	3985	448553	5	2	1	3	4	1	1	4	2	4		59		#NULL!	#NULL!	#NULL!	#NULL!	#NULL!	01.124	00.874	Female	17	English	17
8	1	2011-11-09	13:31:51	135	EXCITED and HAPPY	1	Fear_1	1076	836	760	1836	923460	5	2	1	3	4	1	1	4	2	4		59		#NULL!	#NULL!	#NULL!	#NULL!	#NULL!	01.124	00.874	Female	17	English	17
8	1	2011-11-09	13:31:51	163	FRIGHTENED	5	Fear_1	1076	836	5446	6522	1144098	5	2	1	3	4	1	1	4	2	4		59		#NULL!	#NULL!	#NULL!	#NULL!	#NULL!	01.124	00.874	Female	17	English	17
8	1	2011-11-09	13:31:51	8	IN GREAT PAIN	1	Fear_1	1076	836	3680	4756	95766	5	2	1	3	4	1	1	4	2	4		59		#NULL!	#NULL!	#NULL!	#NULL!	#NULL!	01.124	00.874	Female	17	English	17
8	1	2011-11-09	13:31:51	89	SURPRISED or STARTLED	4	Fear_1	1076	836	1220	2296	620838	5	2	1	3	4	1	1	4	2	4		59		#NULL!	#NULL!	#NULL!	#NULL!	#NULL!	01.124	00.874	Female	17	English	17
8	1	2011-11-09	13:31:51	172	AGGRESSIVE or ANGRY	1	Frustration_1	338	338	6184	6522	1207132	5	2	1	3	4	1	1	4	2	4		59		#NULL!	#NULL!	#NULL!	#NULL!	#NULL!	00.338	00.338	Female	17	English	17
8	1	2011-11-09	13:31:51	40	ANNOYED or FRUSTRATED	4	Frustration_1	338	338	3524	3862	323464	5	2	1	3	4	1	1	4	2	4		59		#NULL!	#NULL!	#NULL!	#NULL!	#NULL!	00.338	00.338	Female	17	English	17
8	1	2011-11-09	13:31:51	34	EXCITED and HAPPY	4	Frustration_1	338	338	3576	3914	276077	5	2	1	3	4	1	1	4	2	4		59		#NULL!	#NULL!	#NULL!	#NULL!	#NULL!	00.338	00.338	Female	17	English	17
8	1	2011-11-09	13:31:51	94	FRIGHTENED	2	Frustration_1	338	338	2602	2940	654978	5	2	1	3	4	1	1	4	2	4		59		#NULL!	#NULL!	#NULL!	#NULL!	#NULL!	00.338	00.338	Female	17	English	17
8	1	2011-11-09	13:31:51	6	IN GREAT PAIN	2	Frustration_1	338	338	2978	3316	78562	5	2	1	3	4	1	1	4	2	4		59		#NULL!	#NULL!	#NULL!	#NULL!	#NULL!	00.338	00.338	Female	17	English	17
8	1	2011-11-09	13:31:51	70	SURPRISED or STARTLED	5	Frustration_1	338	338	2089	2427	493264	5	2	1	3	4	1	1	4	2	4		59		#NULL!	#NULL!	#NULL!	#NULL!	#NULL!	00.338	00.338	Female	17	English	17
8	1	2011-11-09	13:31:51	84	AGGRESSIVE or ANGRY	1	Pain_1	1436	1436	2838	4274	586949	5	2	1	3	4	1	1	4	2	4		59		#NULL!	#NULL!	#NULL!	#NULL!	#NULL!	01.436	01.436	Female	17	English	17
8	1	2011-11-09	13:31:51	155	ANNOYED or FRUSTRATED	1	Pain_1	1436	1436	6508	7944	1082937	5	2	1	3	4	1	1	4	2	4		59		#NULL!	#NULL!	#NULL!	#NULL!	#NULL!	01.436	01.436	Female	17	English	17
8	1	2011-11-09	13:31:51	166	EXCITED and HAPPY	2	Pain_1	1436	1436	2642	4078	1170875	5	2	1	3	4	1	1	4	2	4		59		#NULL!	#NULL!	#NULL!	#NULL!	#NULL!	01.436	01.436	Female	17	English	17
8	1	2011-11-09	13:31:51	168	FRIGHTENED	4	Pain_1	1436	1436	502	1938	1179722	5	2	1	3	4	1	1	4	2	4		59		#NULL!	#NULL!	#NULL!	#NULL!	#NULL!	01.436	01.436	Female	17	English	17
8	1	2011-11-09	13:31:51	138	IN GREAT PAIN	2	Pain_1	1436	1436	8902	10338	948943	5	2	1	3	4	1	1	4	2	4		59		#NULL!	#NULL!	#NULL!	#NULL!	#NULL!	01.436	01.436	Female	17	English	17
8	1	2011-11-09	13:31:51	29	SURPRISED or STARTLED	4	Pain_1	1436	1436	2363	3799	242300	5	2	1	3	4	1	1	4	2	4		59		#NULL!	#NULL!	#NULL!	#NULL!	#NULL!	01.436	01.436	Female	17	English	17
8	1	2011-11-09	13:31:51	125	AGGRESSIVE or ANGRY	1	Surprise_1	466	421	1217	1683	849953	5	2	1	3	4	1	1	4	2	4		59		#NULL!	#NULL!	#NULL!	#NULL!	#NULL!	00.539	00.409	Female	17	English	17
8	1	2011-11-09	13:31:51	77	ANNOYED or FRUSTRATED	1	Surprise_1	466	421	1355	1821	540197	5	2	1	3	4	1	1	4	2	4		59		#NULL!	#NULL!	#NULL!	#NULL!	#NULL!	00.539	00.409	Female	17	English	17
8	1	2011-11-09	13:31:51	36	EXCITED and HAPPY	5	Surprise_1	466	421	2867	3333	286166	5	2	1	3	4	1	1	4	2	4		59		#NULL!	#NULL!	#NULL!	#NULL!	#NULL!	00.539	00.409	Female	17	English	17
8	1	2011-11-09	13:31:51	41	FRIGHTENED	1	Surprise_1	466	421	1196	1662	327425	5	2	1	3	4	1	1	4	2	4		59		#NULL!	#NULL!	#NULL!	#NULL!	#NULL!	00.539	00.409	Female	17	English	17
8	1	2011-11-09	13:31:51	120	IN GREAT PAIN	1	Surprise_1	466	421	1704	2170	825126	5	2	1	3	4	1	1	4	2	4		59		#NULL!	#NULL!	#NULL!	#NULL!	#NULL!	00.539	00.409	Female	17	English	17
8	1	2011-11-09	13:31:51	137	SURPRISED or STARTLED	5	Surprise_1	466	421	1582	2048	936279	5	2	1	3	4	1	1	4	2	4		59		#NULL!	#NULL!	#NULL!	#NULL!	#NULL!	00.539	00.409	Female	17	English	17
8	1	2011-11-09	13:31:51	112	AGGRESSIVE or ANGRY	1	Pain_2	691	672	4430	5121	773993	5	2	1	3	4	1	1	4	2	4		59		#NULL!	#NULL!	#NULL!	#NULL!	#NULL!	00.706	00.706	Female	17	English	17
8	1	2011-11-09	13:31:51	54	ANNOYED or FRUSTRATED	5	Pain_2	691	672	1413	2104	395961	5	2	1	3	4	1	1	4	2	4		59		#NULL!	#NULL!	#NULL!	#NULL!	#NULL!	00.706	00.706	Female	17	English	17
8	1	2011-11-09	13:31:51	177	EXCITED and HAPPY	4	Pain_2	691	672	3405	4096	1235514	5	2	1	3	4	1	1	4	2	4		59		#NULL!	#NULL!	#NULL!	#NULL!	#NULL!	00.706	00.706	Female	17	English	17
8	1	2011-11-09	13:31:51	153	FRIGHTENED	2	Pain_2	691	672	2966	3657	1069399	5	2	1	3	4	1	1	4	2	4		59		#NULL!	#NULL!	#NULL!	#NULL!	#NULL!	00.706	00.706	Female	17	English	17
8	1	2011-11-09	13:31:51	100	IN GREAT PAIN	2	Pain_2	691	672	4665	5356	702845	5	2	1	3	4	1	1	4	2	4		59		#NULL!	#NULL!	#NULL!	#NULL!	#NULL!	00.706	00.706	Female	17	English	17
8	1	2011-11-09	13:31:51	91	SURPRISED or STARTLED	5	Pain_2	691	672	2015	2706	635291	5	2	1	3	4	1	1	4	2	4		59		#NULL!	#NULL!	#NULL!	#NULL!	#NULL!	00.706	00.706	Female	17	English	17
8	1	2011-11-09	13:31:51	154	AGGRESSIVE or ANGRY	1	Surprise_2	281	281	738	1019	1072672	5	2	1	3	4	1	1	4	2	4		59		#NULL!	#NULL!	#NULL!	#NULL!	#NULL!	00.311	00.311	Female	17	English	17
8	1	2011-11-09	13:31:51	159	ANNOYED or FRUSTRATED	1	Surprise_2	281	281	1424	1705	1112965	5	2	1	3	4	1	1	4	2	4		59		#NULL!	#NULL!	#NULL!	#NULL!	#NULL!	00.311	00.311	Female	17	English	17
8	1	2011-11-09	13:31:51	59	EXCITED and HAPPY	5	Surprise_2	281	281	4012	4293	420959	5	2	1	3	4	1	1	4	2	4		59		#NULL!	#NULL!	#NULL!	#NULL!	#NULL!	00.311	00.311	Female	17	English	17
8	1	2011-11-09	13:31:51	149	FRIGHTENED	1	Surprise_2	281	281	3017	3298	1037031	5	2	1	3	4	1	1	4	2	4		59		#NULL!	#NULL!	#NULL!	#NULL!	#NULL!	00.311	00.311	Female	17	English	17
8	1	2011-11-09	13:31:51	45	IN GREAT PAIN	1	Surprise_2	281	281	1281	1562	350268	5	2	1	3	4	1	1	4	2	4		59		#NULL!	#NULL!	#NULL!	#NULL!	#NULL!	00.311	00.311	Female	17	English	17
8	1	2011-11-09	13:31:51	106	SURPRISED or STARTLED	5	Surprise_2	281	281	1442	1723	736599	5	2	1	3	4	1	1	4	2	4		59		#NULL!	#NULL!	#NULL!	#NULL!	#NULL!	00.311	00.311	Female	17	English	17
8	1	2011-11-09	13:31:51	116	AGGRESSIVE or ANGRY	4	Pain_3	1787	1787	1312	3099	798421	5	2	1	3	4	1	1	4	2	4		59		#NULL!	#NULL!	#NULL!	#NULL!	#NULL!	02.093	01.876	Female	17	English	17
8	1	2011-11-09	13:31:51	67	ANNOYED or FRUSTRATED	5	Pain_3	1787	1787	2924	4711	466061	5	2	1	3	4	1	1	4	2	4		59		#NULL!	#NULL!	#NULL!	#NULL!	#NULL!	02.093	01.876	Female	17	English	17
8	1	2011-11-09	13:31:51	160	EXCITED and HAPPY	1	Pain_3	1787	1787	179	1966	1117334	5	2	1	3	4	1	1	4	2	4		59		#NULL!	#NULL!	#NULL!	#NULL!	#NULL!	02.093	01.876	Female	17	English	17
8	1	2011-11-09	13:31:51	114	FRIGHTENED	1	Pain_3	1787	1787	2808	4595	786826	5	2	1	3	4	1	1	4	2	4		59		#NULL!	#NULL!	#NULL!	#NULL!	#NULL!	02.093	01.876	Female	17	English	17
8	1	2011-11-09	13:31:51	81	IN GREAT PAIN	2	Pain_3	1787	1787	10670	12457	570369	5	2	1	3	4	1	1	4	2	4		59		#NULL!	#NULL!	#NULL!	#NULL!	#NULL!	02.093	01.876	Female	17	English	17
8	1	2011-11-09	13:31:51	90	SURPRISED or STARTLED	2	Pain_3	1787	1787	5401	7188	630339	5	2	1	3	4	1	1	4	2	4		59		#NULL!	#NULL!	#NULL!	#NULL!	#NULL!	02.093	01.876	Female	17	English	17
8	1	2011-11-09	13:31:51	157	AGGRESSIVE or ANGRY	4	Fear_2	1982	1882	6947	8929	1102123	5	2	1	3	4	1	1	4	2	4		59		#NULL!	#NULL!	#NULL!	#NULL!	#NULL!	02.024	01.913	Female	17	English	17
8	1	2011-11-09	13:31:51	141	ANNOYED or FRUSTRATED	2	Fear_2	1982	1882	3218	5200	967633	5	2	1	3	4	1	1	4	2	4		59		#NULL!	#NULL!	#NULL!	#NULL!	#NULL!	02.024	01.913	Female	17	English	17
8	1	2011-11-09	13:31:51	108	EXCITED and HAPPY	1	Fear_2	1982	1882	813	2795	747706	5	2	1	3	4	1	1	4	2	4		59		#NULL!	#NULL!	#NULL!	#NULL!	#NULL!	02.024	01.913	Female	17	English	17
8	1	2011-11-09	13:31:51	48	FRIGHTENED	5	Fear_2	1982	1882	614	2596	363792	5	2	1	3	4	1	1	4	2	4		59		#NULL!	#NULL!	#NULL!	#NULL!	#NULL!	02.024	01.913	Female	17	English	17
8	1	2011-11-09	13:31:51	139	IN GREAT PAIN	2	Fear_2	1982	1882	2818	4800	956062	5	2	1	3	4	1	1	4	2	4		59		#NULL!	#NULL!	#NULL!	#NULL!	#NULL!	02.024	01.913	Female	17	English	17
8	1	2011-11-09	13:31:51	23	SURPRISED or STARTLED	4	Fear_2	1982	1882	2696	4678	204406	5	2	1	3	4	1	1	4	2	4		59		#NULL!	#NULL!	#NULL!	#NULL!	#NULL!	02.024	01.913	Female	17	English	17
8	1	2011-11-09	13:31:51	140	AGGRESSIVE or ANGRY	1	Fear_3	540	391	1171	1711	960053	5	2	1	3	4	1	1	4	2	4		59		#NULL!	#NULL!	#NULL!	#NULL!	#NULL!	00.540	00.400	Female	17	English	17
8	1	2011-11-09	13:31:51	122	ANNOYED or FRUSTRATED	5	Fear_3	540	391	2265	2805	835279	5	2	1	3	4	1	1	4	2	4		59		#NULL!	#NULL!	#NULL!	#NULL!	#NULL!	00.540	00.400	Female	17	English	17
8	1	2011-11-09	13:31:51	57	EXCITED and HAPPY	1	Fear_3	540	391	1307	1847	410197	5	2	1	3	4	1	1	4	2	4		59		#NULL!	#NULL!	#NULL!	#NULL!	#NULL!	00.540	00.400	Female	17	English	17
8	1	2011-11-09	13:31:51	51	FRIGHTENED	2	Fear_3	540	391	2428	2968	378691	5	2	1	3	4	1	1	4	2	4		59		#NULL!	#NULL!	#NULL!	#NULL!	#NULL!	00.540	00.400	Female	17	English	17
8	1	2011-11-09	13:31:51	123	IN GREAT PAIN	1	Fear_3	540	391	2933	3473	840973	5	2	1	3	4	1	1	4	2	4		59		#NULL!	#NULL!	#NULL!	#NULL!	#NULL!	00.540	00.400	Female	17	English	17
8	1	2011-11-09	13:31:51	13	SURPRISED or STARTLED	5	Fear_3	540	391	2082	2622	127427	5	2	1	3	4	1	1	4	2	4		59		#NULL!	#NULL!	#NULL!	#NULL!	#NULL!	00.540	00.400	Female	17	English	17
8	1	2011-11-09	13:31:51	98	AGGRESSIVE or ANGRY	5	Fear_4	1080	572	4271	5351	688046	5	2	1	3	4	1	1	4	2	4		59		#NULL!	#NULL!	#NULL!	#NULL!	#NULL!	01.089	00.700	Female	17	English	17
8	1	2011-11-09	13:31:51	3	ANNOYED or FRUSTRATED	2	Fear_4	1080	572	7229	8309	57640	5	2	1	3	4	1	1	4	2	4		59		#NULL!	#NULL!	#NULL!	#NULL!	#NULL!	01.089	00.700	Female	17	English	17
8	1	2011-11-09	13:31:51	35	EXCITED and HAPPY	1	Fear_4	1080	572	1106	2186	280561	5	2	1	3	4	1	1	4	2	4		59		#NULL!	#NULL!	#NULL!	#NULL!	#NULL!	01.089	00.700	Female	17	English	17
8	1	2011-11-09	13:31:51	26	FRIGHTENED	5	Fear_4	1080	572	1000	2080	223632	5	2	1	3	4	1	1	4	2	4		59		#NULL!	#NULL!	#NULL!	#NULL!	#NULL!	01.089	00.700	Female	17	English	17
8	1	2011-11-09	13:31:51	18	IN GREAT PAIN	4	Fear_4	1080	572	2185	3265	162401	5	2	1	3	4	1	1	4	2	4		59		#NULL!	#NULL!	#NULL!	#NULL!	#NULL!	01.089	00.700	Female	17	English	17
8	1	2011-11-09	13:31:51	42	SURPRISED or STARTLED	4	Fear_4	1080	572	3256	4336	333990	5	2	1	3	4	1	1	4	2	4		59		#NULL!	#NULL!	#NULL!	#NULL!	#NULL!	01.089	00.700	Female	17	English	17
8	1	2011-11-09	13:31:51	156	AGGRESSIVE or ANGRY	5	Pain_4	2836	2786	2817	5653	1090915	5	2	1	3	4	1	1	4	2	4		59		#NULL!	#NULL!	#NULL!	#NULL!	#NULL!	03.109	02.740	Female	17	English	17
8	1	2011-11-09	13:31:51	151	ANNOYED or FRUSTRATED	4	Pain_4	2836	2786	7318	10154	1054807	5	2	1	3	4	1	1	4	2	4		59		#NULL!	#NULL!	#NULL!	#NULL!	#NULL!	03.109	02.740	Female	17	English	17
8	1	2011-11-09	13:31:51	76	EXCITED and HAPPY	1	Pain_4	2836	2786	715	3551	536083	5	2	1	3	4	1	1	4	2	4		59		#NULL!	#NULL!	#NULL!	#NULL!	#NULL!	03.109	02.740	Female	17	English	17
8	1	2011-11-09	13:31:51	176	FRIGHTENED	4	Pain_4	2836	2786	3713	6549	1229117	5	2	1	3	4	1	1	4	2	4		59		#NULL!	#NULL!	#NULL!	#NULL!	#NULL!	03.109	02.740	Female	17	English	17
8	1	2011-11-09	13:31:51	78	IN GREAT PAIN	5	Pain_4	2836	2786	1729	4565	547249	5	2	1	3	4	1	1	4	2	4		59		#NULL!	#NULL!	#NULL!	#NULL!	#NULL!	03.109	02.740	Female	17	English	17
8	1	2011-11-09	13:31:51	107	SURPRISED or STARTLED	1	Pain_4	2836	2786	815	3651	742651	5	2	1	3	4	1	1	4	2	4		59		#NULL!	#NULL!	#NULL!	#NULL!	#NULL!	03.109	02.740	Female	17	English	17
8	1	2011-11-09	13:31:51	88	AGGRESSIVE or ANGRY	1	Happiness_1	930	728	1545	2475	616242	5	2	1	3	4	1	1	4	2	4		59		#NULL!	#NULL!	#NULL!	#NULL!	#NULL!	01.501	00.883	Female	17	English	17
8	1	2011-11-09	13:31:51	69	ANNOYED or FRUSTRATED	4	Happiness_1	930	728	4964	5894	488583	5	2	1	3	4	1	1	4	2	4		59		#NULL!	#NULL!	#NULL!	#NULL!	#NULL!	01.501	00.883	Female	17	English	17
8	1	2011-11-09	13:31:51	66	EXCITED and HAPPY	4	Happiness_1	930	728	874	1804	459096	5	2	1	3	4	1	1	4	2	4		59		#NULL!	#NULL!	#NULL!	#NULL!	#NULL!	01.501	00.883	Female	17	English	17
8	1	2011-11-09	13:31:51	12	FRIGHTENED	5	Happiness_1	930	728	2143	3073	122552	5	2	1	3	4	1	1	4	2	4		59		#NULL!	#NULL!	#NULL!	#NULL!	#NULL!	01.501	00.883	Female	17	English	17
8	1	2011-11-09	13:31:51	72	IN GREAT PAIN	1	Happiness_1	930	728	4045	4975	506266	5	2	1	3	4	1	1	4	2	4		59		#NULL!	#NULL!	#NULL!	#NULL!	#NULL!	01.501	00.883	Female	17	English	17
8	1	2011-11-09	13:31:51	110	SURPRISED or STARTLED	4	Happiness_1	930	728	2564	3494	759626	5	2	1	3	4	1	1	4	2	4		59		#NULL!	#NULL!	#NULL!	#NULL!	#NULL!	01.501	00.883	Female	17	English	17
8	1	2011-11-09	13:31:51	150	AGGRESSIVE or ANGRY	1	Surprise_3	433	433	2559	2992	1042252	5	2	1	3	4	1	1	4	2	4		59		#NULL!	#NULL!	#NULL!	#NULL!	#NULL!	00.489	00.423	Female	17	English	17
8	1	2011-11-09	13:31:51	58	ANNOYED or FRUSTRATED	2	Surprise_3	433	433	1526	1959	414417	5	2	1	3	4	1	1	4	2	4		59		#NULL!	#NULL!	#NULL!	#NULL!	#NULL!	00.489	00.423	Female	17	English	17
8	1	2011-11-09	13:31:51	103	EXCITED and HAPPY	1	Surprise_3	433	433	4347	4780	718700	5	2	1	3	4	1	1	4	2	4		59		#NULL!	#NULL!	#NULL!	#NULL!	#NULL!	00.489	00.423	Female	17	English	17
8	1	2011-11-09	13:31:51	53	FRIGHTENED	4	Surprise_3	433	433	2503	2936	391600	5	2	1	3	4	1	1	4	2	4		59		#NULL!	#NULL!	#NULL!	#NULL!	#NULL!	00.489	00.423	Female	17	English	17
8	1	2011-11-09	13:31:51	93	IN GREAT PAIN	4	Surprise_3	433	433	4176	4609	649784	5	2	1	3	4	1	1	4	2	4		59		#NULL!	#NULL!	#NULL!	#NULL!	#NULL!	00.489	00.423	Female	17	English	17
8	1	2011-11-09	13:31:51	97	SURPRISED or STARTLED	5	Surprise_3	433	433	3004	3437	680456	5	2	1	3	4	1	1	4	2	4		59		#NULL!	#NULL!	#NULL!	#NULL!	#NULL!	00.489	00.423	Female	17	English	17
8	1	2011-11-09	13:31:51	173	AGGRESSIVE or ANGRY	1	Surprise_4	390	361	734	1124	1210517	5	2	1	3	4	1	1	4	2	4		59		#NULL!	#NULL!	#NULL!	#NULL!	#NULL!	00.430	00.303	Female	17	English	17
8	1	2011-11-09	13:31:51	121	ANNOYED or FRUSTRATED	1	Surprise_4	390	361	2403	2793	830208	5	2	1	3	4	1	1	4	2	4		59		#NULL!	#NULL!	#NULL!	#NULL!	#NULL!	00.430	00.303	Female	17	English	17
8	1	2011-11-09	13:31:51	152	EXCITED and HAPPY	2	Surprise_4	390	361	6055	6445	1063504	5	2	1	3	4	1	1	4	2	4		59		#NULL!	#NULL!	#NULL!	#NULL!	#NULL!	00.430	00.303	Female	17	English	17
8	1	2011-11-09	13:31:51	101	FRIGHTENED	1	Surprise_4	390	361	2148	2538	707641	5	2	1	3	4	1	1	4	2	4		59		#NULL!	#NULL!	#NULL!	#NULL!	#NULL!	00.430	00.303	Female	17	English	17
8	1	2011-11-09	13:31:51	50	IN GREAT PAIN	1	Surprise_4	390	361	3147	3537	373466	5	2	1	3	4	1	1	4	2	4		59		#NULL!	#NULL!	#NULL!	#NULL!	#NULL!	00.430	00.303	Female	17	English	17
8	1	2011-11-09	13:31:51	44	SURPRISED or STARTLED	5	Surprise_4	390	361	1783	2173	346437	5	2	1	3	4	1	1	4	2	4		59		#NULL!	#NULL!	#NULL!	#NULL!	#NULL!	00.430	00.303	Female	17	English	17
8	1	2011-11-09	13:31:51	113	AGGRESSIVE or ANGRY	1	Fear_5	3158	2840	247	3405	779908	5	2	1	3	4	1	1	4	2	4		59		#NULL!	#NULL!	#NULL!	#NULL!	#NULL!	03.219	02.822	Female	17	English	17
8	1	2011-11-09	13:31:51	133	ANNOYED or FRUSTRATED	4	Fear_5	3158	2840	4600	7758	910580	5	2	1	3	4	1	1	4	2	4		59		#NULL!	#NULL!	#NULL!	#NULL!	#NULL!	03.219	02.822	Female	17	English	17
8	1	2011-11-09	13:31:51	65	EXCITED and HAPPY	4	Fear_5	3158	2840	887	4045	454991	5	2	1	3	4	1	1	4	2	4		59		#NULL!	#NULL!	#NULL!	#NULL!	#NULL!	03.219	02.822	Female	17	English	17
8	1	2011-11-09	13:31:51	15	FRIGHTENED	5	Fear_5	3158	2840	842	4000	139943	5	2	1	3	4	1	1	4	2	4		59		#NULL!	#NULL!	#NULL!	#NULL!	#NULL!	03.219	02.822	Female	17	English	17
8	1	2011-11-09	13:31:51	28	IN GREAT PAIN	1	Fear_5	3158	2840	2732	5890	236242	5	2	1	3	4	1	1	4	2	4		59		#NULL!	#NULL!	#NULL!	#NULL!	#NULL!	03.219	02.822	Female	17	English	17
8	1	2011-11-09	13:31:51	33	SURPRISED or STARTLED	2	Fear_5	3158	2840	4802	7960	269904	5	2	1	3	4	1	1	4	2	4		59		#NULL!	#NULL!	#NULL!	#NULL!	#NULL!	03.219	02.822	Female	17	English	17
8	1	2011-11-09	13:31:51	102	AGGRESSIVE or ANGRY	1	Surprise_5	380	315	1391	1771	711667	5	2	1	3	4	1	1	4	2	4		59		#NULL!	#NULL!	#NULL!	#NULL!	#NULL!	00.490	00.301	Female	17	English	17
8	1	2011-11-09	13:31:51	11	ANNOYED or FRUSTRATED	1	Surprise_5	380	315	3584	3964	117198	5	2	1	3	4	1	1	4	2	4		59		#NULL!	#NULL!	#NULL!	#NULL!	#NULL!	00.490	00.301	Female	17	English	17
8	1	2011-11-09	13:31:51	109	EXCITED and HAPPY	1	Surprise_5	380	315	3472	3852	753822	5	2	1	3	4	1	1	4	2	4		59		#NULL!	#NULL!	#NULL!	#NULL!	#NULL!	00.490	00.301	Female	17	English	17
8	1	2011-11-09	13:31:51	165	FRIGHTENED	2	Surprise_5	380	315	11618	11998	1164535	5	2	1	3	4	1	1	4	2	4		59		#NULL!	#NULL!	#NULL!	#NULL!	#NULL!	00.490	00.301	Female	17	English	17
8	1	2011-11-09	13:31:51	56	IN GREAT PAIN	1	Surprise_5	380	315	1636	2016	406042	5	2	1	3	4	1	1	4	2	4		59		#NULL!	#NULL!	#NULL!	#NULL!	#NULL!	00.490	00.301	Female	17	English	17
8	1	2011-11-09	13:31:51	119	SURPRISED or STARTLED	5	Surprise_5	380	315	2267	2647	820661	5	2	1	3	4	1	1	4	2	4		59		#NULL!	#NULL!	#NULL!	#NULL!	#NULL!	00.490	00.301	Female	17	English	17
8	1	2011-11-09	13:31:51	147	AGGRESSIVE or ANGRY	2	Happiness_2	3775	3775	5040	8815	1022627	5	2	1	3	4	1	1	4	2	4		59		#NULL!	#NULL!	#NULL!	#NULL!	#NULL!	03.874	03.874	Female	17	English	17
8	1	2011-11-09	13:31:51	128	ANNOYED or FRUSTRATED	1	Happiness_2	3775	3775	-1062	2713	877767	5	2	1	3	4	1	1	4	2	4		59		#NULL!	#NULL!	#NULL!	#NULL!	#NULL!	03.874	03.874	Female	17	English	17
8	1	2011-11-09	13:31:51	22	EXCITED and HAPPY	2	Happiness_2	3775	3775	7284	11059	197463	5	2	1	3	4	1	1	4	2	4		59		#NULL!	#NULL!	#NULL!	#NULL!	#NULL!	03.874	03.874	Female	17	English	17
8	1	2011-11-09	13:31:51	92	FRIGHTENED	5	Happiness_2	3775	3775	1285	5060	642938	5	2	1	3	4	1	1	4	2	4		59		#NULL!	#NULL!	#NULL!	#NULL!	#NULL!	03.874	03.874	Female	17	English	17
8	1	2011-11-09	13:31:51	143	IN GREAT PAIN	4	Happiness_2	3775	3775	8236	12011	988671	5	2	1	3	4	1	1	4	2	4		59		#NULL!	#NULL!	#NULL!	#NULL!	#NULL!	03.874	03.874	Female	17	English	17
8	1	2011-11-09	13:31:51	86	SURPRISED or STARTLED	2	Happiness_2	3775	3775	3549	7324	605629	5	2	1	3	4	1	1	4	2	4		59		#NULL!	#NULL!	#NULL!	#NULL!	#NULL!	03.874	03.874	Female	17	English	17
8	1	2011-11-09	13:31:51	83	AGGRESSIVE or ANGRY	1	Happiness_3	4749	4749	-1901	2848	580380	5	2	1	3	4	1	1	4	2	4		59		#NULL!	#NULL!	#NULL!	#NULL!	#NULL!	04.749	04.670	Female	17	English	17
8	1	2011-11-09	13:31:51	43	ANNOYED or FRUSTRATED	1	Happiness_3	4749	4749	778	5527	342010	5	2	1	3	4	1	1	4	2	4		59		#NULL!	#NULL!	#NULL!	#NULL!	#NULL!	04.749	04.670	Female	17	English	17
8	1	2011-11-09	13:31:51	10	EXCITED and HAPPY	4	Happiness_3	4749	4749	2131	6880	110980	5	2	1	3	4	1	1	4	2	4		59		#NULL!	#NULL!	#NULL!	#NULL!	#NULL!	04.749	04.670	Female	17	English	17
8	1	2011-11-09	13:31:51	127	FRIGHTENED	2	Happiness_3	4749	4749	8551	13300	872457	5	2	1	3	4	1	1	4	2	4		59		#NULL!	#NULL!	#NULL!	#NULL!	#NULL!	04.749	04.670	Female	17	English	17
8	1	2011-11-09	13:31:51	55	IN GREAT PAIN	1	Happiness_3	4749	4749	-1450	3299	401781	5	2	1	3	4	1	1	4	2	4		59		#NULL!	#NULL!	#NULL!	#NULL!	#NULL!	04.749	04.670	Female	17	English	17
8	1	2011-11-09	13:31:51	39	SURPRISED or STARTLED	3	Happiness_3	4749	4749	13410	18159	317356	5	2	1	3	4	1	1	4	2	4		59		#NULL!	#NULL!	#NULL!	#NULL!	#NULL!	04.749	04.670	Female	17	English	17
8	1	2011-11-09	13:31:51	167	AGGRESSIVE or ANGRY	1	Pain_5	1023	1023	1323	2346	1175488	5	2	1	3	4	1	1	4	2	4		59		#NULL!	#NULL!	#NULL!	#NULL!	#NULL!	01.088	01.088	Female	17	English	17
8	1	2011-11-09	13:31:51	104	ANNOYED or FRUSTRATED	2	Pain_5	1023	1023	4394	5417	726400	5	2	1	3	4	1	1	4	2	4		59		#NULL!	#NULL!	#NULL!	#NULL!	#NULL!	01.088	01.088	Female	17	English	17
8	1	2011-11-09	13:31:51	60	EXCITED and HAPPY	1	Pain_5	1023	1023	829	1852	425097	5	2	1	3	4	1	1	4	2	4		59		#NULL!	#NULL!	#NULL!	#NULL!	#NULL!	01.088	01.088	Female	17	English	17
8	1	2011-11-09	13:31:51	2	FRIGHTENED	2	Pain_5	1023	1023	5338	6361	47009	5	2	1	3	4	1	1	4	2	4		59		#NULL!	#NULL!	#NULL!	#NULL!	#NULL!	01.088	01.088	Female	17	English	17
8	1	2011-11-09	13:31:51	49	IN GREAT PAIN	5	Pain_5	1023	1023	559	1582	367687	5	2	1	3	4	1	1	4	2	4		59		#NULL!	#NULL!	#NULL!	#NULL!	#NULL!	01.088	01.088	Female	17	English	17
8	1	2011-11-09	13:31:51	85	SURPRISED or STARTLED	2	Pain_5	1023	1023	5716	6739	595927	5	2	1	3	4	1	1	4	2	4		59		#NULL!	#NULL!	#NULL!	#NULL!	#NULL!	01.088	01.088	Female	17	English	17
8	1	2011-11-09	13:31:51	73	AGGRESSIVE or ANGRY	4	Anger_1	1633	1489	3555	5188	513842	5	2	1	3	4	1	1	4	2	4		59		#NULL!	#NULL!	#NULL!	#NULL!	#NULL!	01.863	01.446	Female	17	English	17
8	1	2011-11-09	13:31:51	24	ANNOYED or FRUSTRATED	4	Anger_1	1633	1489	3867	5500	212225	5	2	1	3	4	1	1	4	2	4		59		#NULL!	#NULL!	#NULL!	#NULL!	#NULL!	01.863	01.446	Female	17	English	17
8	1	2011-11-09	13:31:51	31	EXCITED and HAPPY	1	Anger_1	1633	1489	964	2597	255224	5	2	1	3	4	1	1	4	2	4		59		#NULL!	#NULL!	#NULL!	#NULL!	#NULL!	01.863	01.446	Female	17	English	17
8	1	2011-11-09	13:31:51	71	FRIGHTENED	1	Anger_1	1633	1489	1790	3423	499003	5	2	1	3	4	1	1	4	2	4		59		#NULL!	#NULL!	#NULL!	#NULL!	#NULL!	01.863	01.446	Female	17	English	17
8	1	2011-11-09	13:31:51	9	IN GREAT PAIN	4	Anger_1	1633	1489	1937	3570	101609	5	2	1	3	4	1	1	4	2	4		59		#NULL!	#NULL!	#NULL!	#NULL!	#NULL!	01.863	01.446	Female	17	English	17
8	1	2011-11-09	13:31:51	20	SURPRISED or STARTLED	1	Anger_1	1633	1489	3866	5499	176874	5	2	1	3	4	1	1	4	2	4		59		#NULL!	#NULL!	#NULL!	#NULL!	#NULL!	01.863	01.446	Female	17	English	17
8	1	2011-11-09	13:31:51	4	AGGRESSIVE or ANGRY	5	Anger_2	3168	2968	1689	4857	64925	5	2	1	3	4	1	1	4	2	4		59		#NULL!	#NULL!	#NULL!	#NULL!	#NULL!	03.185	02.911	Female	17	English	17
8	1	2011-11-09	13:31:51	142	ANNOYED or FRUSTRATED	4	Anger_2	3168	2968	832	4000	974081	5	2	1	3	4	1	1	4	2	4		59		#NULL!	#NULL!	#NULL!	#NULL!	#NULL!	03.185	02.911	Female	17	English	17
8	1	2011-11-09	13:31:51	178	EXCITED and HAPPY	1	Anger_2	3168	2968	270	3438	1241252	5	2	1	3	4	1	1	4	2	4		59		#NULL!	#NULL!	#NULL!	#NULL!	#NULL!	03.185	02.911	Female	17	English	17
8	1	2011-11-09	13:31:51	130	FRIGHTENED	1	Anger_2	3168	2968	441	3609	889666	5	2	1	3	4	1	1	4	2	4		59		#NULL!	#NULL!	#NULL!	#NULL!	#NULL!	03.185	02.911	Female	17	English	17
8	1	2011-11-09	13:31:51	129	IN GREAT PAIN	5	Anger_2	3168	2968	461	3629	883792	5	2	1	3	4	1	1	4	2	4		59		#NULL!	#NULL!	#NULL!	#NULL!	#NULL!	03.185	02.911	Female	17	English	17
8	1	2011-11-09	13:31:51	19	SURPRISED or STARTLED	1	Anger_2	3168	2968	988	4156	169053	5	2	1	3	4	1	1	4	2	4		59		#NULL!	#NULL!	#NULL!	#NULL!	#NULL!	03.185	02.911	Female	17	English	17
8	1	2011-11-09	13:31:51	16	AGGRESSIVE or ANGRY	2	Happiness_4	809	809	7668	8477	150698	5	2	1	3	4	1	1	4	2	4		59		#NULL!	#NULL!	#NULL!	#NULL!	#NULL!	00.809	00.787	Female	17	English	17
8	1	2011-11-09	13:31:51	117	ANNOYED or FRUSTRATED	4	Happiness_4	809	809	9673	10482	811230	5	2	1	3	4	1	1	4	2	4		59		#NULL!	#NULL!	#NULL!	#NULL!	#NULL!	00.809	00.787	Female	17	English	17
8	1	2011-11-09	13:31:51	82	EXCITED and HAPPY	4	Happiness_4	809	809	1644	2453	575126	5	2	1	3	4	1	1	4	2	4		59		#NULL!	#NULL!	#NULL!	#NULL!	#NULL!	00.809	00.787	Female	17	English	17
8	1	2011-11-09	13:31:51	171	FRIGHTENED	4	Happiness_4	809	809	910	1719	1198355	5	2	1	3	4	1	1	4	2	4		59		#NULL!	#NULL!	#NULL!	#NULL!	#NULL!	00.809	00.787	Female	17	English	17
8	1	2011-11-09	13:31:51	52	IN GREAT PAIN	1	Happiness_4	809	809	4691	5500	386433	5	2	1	3	4	1	1	4	2	4		59		#NULL!	#NULL!	#NULL!	#NULL!	#NULL!	00.809	00.787	Female	17	English	17
8	1	2011-11-09	13:31:51	46	SURPRISED or STARTLED	4	Happiness_4	809	809	1119	1928	354441	5	2	1	3	4	1	1	4	2	4		59		#NULL!	#NULL!	#NULL!	#NULL!	#NULL!	00.809	00.787	Female	17	English	17
8	1	2011-11-09	13:31:51	169	AGGRESSIVE or ANGRY	2	Happiness_5	1024	1024	4034	5058	1187134	5	2	1	3	4	1	1	4	2	4		59		#NULL!	#NULL!	#NULL!	#NULL!	#NULL!	01.113	01.113	Female	17	English	17
8	1	2011-11-09	13:31:51	96	ANNOYED or FRUSTRATED	3	Happiness_5	1024	1024	5825	6849	674783	5	2	1	3	4	1	1	4	2	4		59		#NULL!	#NULL!	#NULL!	#NULL!	#NULL!	01.113	01.113	Female	17	English	17
8	1	2011-11-09	13:31:51	144	EXCITED and HAPPY	4	Happiness_5	1024	1024	4505	5529	996549	5	2	1	3	4	1	1	4	2	4		59		#NULL!	#NULL!	#NULL!	#NULL!	#NULL!	01.113	01.113	Female	17	English	17
8	1	2011-11-09	13:31:51	32	FRIGHTENED	5	Happiness_5	1024	1024	1000	2024	259527	5	2	1	3	4	1	1	4	2	4		59		#NULL!	#NULL!	#NULL!	#NULL!	#NULL!	01.113	01.113	Female	17	English	17
8	1	2011-11-09	13:31:51	136	IN GREAT PAIN	3	Happiness_5	1024	1024	5169	6193	931959	5	2	1	3	4	1	1	4	2	4		59		#NULL!	#NULL!	#NULL!	#NULL!	#NULL!	01.113	01.113	Female	17	English	17
8	1	2011-11-09	13:31:51	145	SURPRISED or STARTLED	2	Happiness_5	1024	1024	7574	8598	1007382	5	2	1	3	4	1	1	4	2	4		59		#NULL!	#NULL!	#NULL!	#NULL!	#NULL!	01.113	01.113	Female	17	English	17
8	1	2011-11-09	13:31:51	80	AGGRESSIVE or ANGRY	1	Happiness_6	931	931	1228	2159	555596	5	2	1	3	4	1	1	4	2	4		59		#NULL!	#NULL!	#NULL!	#NULL!	#NULL!	01.039	01.000	Female	17	English	17
8	1	2011-11-09	13:31:51	164	ANNOYED or FRUSTRATED	5	Happiness_6	931	931	2954	3885	1150278	5	2	1	3	4	1	1	4	2	4		59		#NULL!	#NULL!	#NULL!	#NULL!	#NULL!	01.039	01.000	Female	17	English	17
8	1	2011-11-09	13:31:51	134	EXCITED and HAPPY	2	Happiness_6	931	931	5514	6445	919336	5	2	1	3	4	1	1	4	2	4		59		#NULL!	#NULL!	#NULL!	#NULL!	#NULL!	01.039	01.000	Female	17	English	17
8	1	2011-11-09	13:31:51	158	FRIGHTENED	4	Happiness_6	931	931	3661	4592	1109006	5	2	1	3	4	1	1	4	2	4		59		#NULL!	#NULL!	#NULL!	#NULL!	#NULL!	01.039	01.000	Female	17	English	17
8	1	2011-11-09	13:31:51	95	IN GREAT PAIN	1	Happiness_6	931	931	7385	8316	665630	5	2	1	3	4	1	1	4	2	4		59		#NULL!	#NULL!	#NULL!	#NULL!	#NULL!	01.039	01.000	Female	17	English	17
8	1	2011-11-09	13:31:51	162	SURPRISED or STARTLED	4	Happiness_6	931	931	4340	5271	1135283	5	2	1	3	4	1	1	4	2	4		59		#NULL!	#NULL!	#NULL!	#NULL!	#NULL!	01.039	01.000	Female	17	English	17
8	1	2011-11-09	13:31:51	146	AGGRESSIVE or ANGRY	1	Happiness_7	483	471	1103	1586	1011224	5	2	1	3	4	1	1	4	2	4		59		#NULL!	#NULL!	#NULL!	#NULL!	#NULL!	00.533	00.515	Female	17	English	17
8	1	2011-11-09	13:31:51	5	ANNOYED or FRUSTRATED	4	Happiness_7	483	471	5346	5829	73010	5	2	1	3	4	1	1	4	2	4		59		#NULL!	#NULL!	#NULL!	#NULL!	#NULL!	00.533	00.515	Female	17	English	17
8	1	2011-11-09	13:31:51	105	EXCITED and HAPPY	4	Happiness_7	483	471	3487	3970	732617	5	2	1	3	4	1	1	4	2	4		59		#NULL!	#NULL!	#NULL!	#NULL!	#NULL!	00.533	00.515	Female	17	English	17
8	1	2011-11-09	13:31:51	179	FRIGHTENED	5	Happiness_7	483	471	1541	2024	1245548	5	2	1	3	4	1	1	4	2	4		59		#NULL!	#NULL!	#NULL!	#NULL!	#NULL!	00.533	00.515	Female	17	English	17
8	1	2011-11-09	13:31:51	38	IN GREAT PAIN	4	Happiness_7	483	471	3993	4476	296560	5	2	1	3	4	1	1	4	2	4		59		#NULL!	#NULL!	#NULL!	#NULL!	#NULL!	00.533	00.515	Female	17	English	17
8	1	2011-11-09	13:31:51	47	SURPRISED or STARTLED	4	Happiness_7	483	471	1772	2255	358942	5	2	1	3	4	1	1	4	2	4		59		#NULL!	#NULL!	#NULL!	#NULL!	#NULL!	00.533	00.515	Female	17	English	17
8	1	2011-11-09	13:31:51	161	AGGRESSIVE or ANGRY	3	Happiness_8	943	943	7150	8093	1127719	5	2	1	3	4	1	1	4	2	4		59		#NULL!	#NULL!	#NULL!	#NULL!	#NULL!	00.959	00.959	Female	17	English	17
8	1	2011-11-09	13:31:51	25	ANNOYED or FRUSTRATED	2	Happiness_8	943	943	3741	4684	219206	5	2	1	3	4	1	1	4	2	4		59		#NULL!	#NULL!	#NULL!	#NULL!	#NULL!	00.959	00.959	Female	17	English	17
8	1	2011-11-09	13:31:51	61	EXCITED and HAPPY	2	Happiness_8	943	943	2711	3654	431057	5	2	1	3	4	1	1	4	2	4		59		#NULL!	#NULL!	#NULL!	#NULL!	#NULL!	00.959	00.959	Female	17	English	17
8	1	2011-11-09	13:31:51	175	FRIGHTENED	5	Happiness_8	943	943	416	1359	1220253	5	2	1	3	4	1	1	4	2	4		59		#NULL!	#NULL!	#NULL!	#NULL!	#NULL!	00.959	00.959	Female	17	English	17
8	1	2011-11-09	13:31:51	21	IN GREAT PAIN	2	Happiness_8	943	943	3838	4781	183904	5	2	1	3	4	1	1	4	2	4		59		#NULL!	#NULL!	#NULL!	#NULL!	#NULL!	00.959	00.959	Female	17	English	17
8	1	2011-11-09	13:31:51	148	SURPRISED or STARTLED	2	Happiness_8	943	943	5665	6608	1031474	5	2	1	3	4	1	1	4	2	4		59		#NULL!	#NULL!	#NULL!	#NULL!	#NULL!	00.959	00.959	Female	17	English	17
8	1	2011-11-09	13:31:51	118	AGGRESSIVE or ANGRY	1	Pain_6	836	762	1372	2208	815747	5	2	1	3	4	1	1	4	2	4		59		#NULL!	#NULL!	#NULL!	#NULL!	#NULL!	00.942	00.771	Female	17	English	17
8	1	2011-11-09	13:31:51	132	ANNOYED or FRUSTRATED	1	Pain_6	836	762	1622	2458	900521	5	2	1	3	4	1	1	4	2	4		59		#NULL!	#NULL!	#NULL!	#NULL!	#NULL!	00.942	00.771	Female	17	English	17
8	1	2011-11-09	13:31:51	174	EXCITED and HAPPY	5	Pain_6	836	762	2973	3809	1216642	5	2	1	3	4	1	1	4	2	4		59		#NULL!	#NULL!	#NULL!	#NULL!	#NULL!	00.942	00.771	Female	17	English	17
8	1	2011-11-09	13:31:51	37	FRIGHTENED	1	Pain_6	836	762	521	1357	289834	5	2	1	3	4	1	1	4	2	4		59		#NULL!	#NULL!	#NULL!	#NULL!	#NULL!	00.942	00.771	Female	17	English	17
8	1	2011-11-09	13:31:51	27	IN GREAT PAIN	1	Pain_6	836	762	1098	1934	227844	5	2	1	3	4	1	1	4	2	4		59		#NULL!	#NULL!	#NULL!	#NULL!	#NULL!	00.942	00.771	Female	17	English	17
8	1	2011-11-09	13:31:51	180	SURPRISED or STARTLED	5	Pain_6	836	762	1564	2400	1250198	5	2	1	3	4	1	1	4	2	4		59		#NULL!	#NULL!	#NULL!	#NULL!	#NULL!	00.942	00.771	Female	17	English	17
8	1	2011-11-09	13:31:51	17	AGGRESSIVE or ANGRY	1	Happiness_9	1308	1191	2531	3839	156797	5	2	1	3	4	1	1	4	2	4		59		#NULL!	#NULL!	#NULL!	#NULL!	#NULL!	01.322	01.322	Female	17	English	17
8	1	2011-11-09	13:31:51	75	ANNOYED or FRUSTRATED	1	Happiness_9	1308	1191	1838	3146	530218	5	2	1	3	4	1	1	4	2	4		59		#NULL!	#NULL!	#NULL!	#NULL!	#NULL!	01.322	01.322	Female	17	English	17
8	1	2011-11-09	13:31:51	124	EXCITED and HAPPY	4	Happiness_9	1308	1191	1412	2720	845998	5	2	1	3	4	1	1	4	2	4		59		#NULL!	#NULL!	#NULL!	#NULL!	#NULL!	01.322	01.322	Female	17	English	17
8	1	2011-11-09	13:31:51	87	FRIGHTENED	2	Happiness_9	1308	1191	2227	3535	611457	5	2	1	3	4	1	1	4	2	4		59		#NULL!	#NULL!	#NULL!	#NULL!	#NULL!	01.322	01.322	Female	17	English	17
8	1	2011-11-09	13:31:51	115	IN GREAT PAIN	4	Happiness_9	1308	1191	2586	3894	793021	5	2	1	3	4	1	1	4	2	4		59		#NULL!	#NULL!	#NULL!	#NULL!	#NULL!	01.322	01.322	Female	17	English	17
8	1	2011-11-09	13:31:51	68	SURPRISED or STARTLED	2	Happiness_9	1308	1191	10689	11997	480359	5	2	1	3	4	1	1	4	2	4		59		#NULL!	#NULL!	#NULL!	#NULL!	#NULL!	01.322	01.322	Female	17	English	17
8	1	2011-11-09	13:31:51	63	AGGRESSIVE or ANGRY	2	Happiness_10	676	595	3456	4132	442305	5	2	1	3	4	1	1	4	2	4		59		#NULL!	#NULL!	#NULL!	#NULL!	#NULL!	00.684	00.684	Female	17	English	17
8	1	2011-11-09	13:31:51	14	ANNOYED or FRUSTRATED	2	Happiness_10	676	595	3123	3799	133480	5	2	1	3	4	1	1	4	2	4		59		#NULL!	#NULL!	#NULL!	#NULL!	#NULL!	00.684	00.684	Female	17	English	17
8	1	2011-11-09	13:31:51	131	EXCITED and HAPPY	5	Happiness_10	676	595	3228	3904	895822	5	2	1	3	4	1	1	4	2	4		59		#NULL!	#NULL!	#NULL!	#NULL!	#NULL!	00.684	00.684	Female	17	English	17
8	1	2011-11-09	13:31:51	99	FRIGHTENED	1	Happiness_10	676	595	4184	4860	695219	5	2	1	3	4	1	1	4	2	4		59		#NULL!	#NULL!	#NULL!	#NULL!	#NULL!	00.684	00.684	Female	17	English	17
8	1	2011-11-09	13:31:51	1	IN GREAT PAIN	2	Happiness_10	676	595	8933	9609	38368	5	2	1	3	4	1	1	4	2	4		59		#NULL!	#NULL!	#NULL!	#NULL!	#NULL!	00.684	00.684	Female	17	English	17
8	1	2011-11-09	13:31:51	79	SURPRISED or STARTLED	5	Happiness_10	676	595	995	1671	551185	5	2	1	3	4	1	1	4	2	4		59		#NULL!	#NULL!	#NULL!	#NULL!	#NULL!	00.684	00.684	Female	17	English	17
8	1	2011-11-09	13:31:51	170	AGGRESSIVE or ANGRY	2	Happiness_11	1432	1397	3503	4935	1194324	5	2	1	3	4	1	1	4	2	4		59		#NULL!	#NULL!	#NULL!	#NULL!	#NULL!	01.496	01.496	Female	17	English	17
8	1	2011-11-09	13:31:51	30	ANNOYED or FRUSTRATED	1	Happiness_11	1432	1397	4291	5723	250353	5	2	1	3	4	1	1	4	2	4		59		#NULL!	#NULL!	#NULL!	#NULL!	#NULL!	01.496	01.496	Female	17	English	17
8	1	2011-11-09	13:31:51	126	EXCITED and HAPPY	2	Happiness_11	1432	1397	2870	4302	856563	5	2	1	3	4	1	1	4	2	4		59		#NULL!	#NULL!	#NULL!	#NULL!	#NULL!	01.496	01.496	Female	17	English	17
8	1	2011-11-09	13:31:51	111	FRIGHTENED	2	Happiness_11	1432	1397	3333	4765	766641	5	2	1	3	4	1	1	4	2	4		59		#NULL!	#NULL!	#NULL!	#NULL!	#NULL!	01.496	01.496	Female	17	English	17
8	1	2011-11-09	13:31:51	7	IN GREAT PAIN	2	Happiness_11	1432	1397	6525	7957	88780	5	2	1	3	4	1	1	4	2	4		59		#NULL!	#NULL!	#NULL!	#NULL!	#NULL!	01.496	01.496	Female	17	English	17
8	1	2011-11-09	13:31:51	74	SURPRISED or STARTLED	2	Happiness_11	1432	1397	7178	8610	524761	5	2	1	3	4	1	1	4	2	4		59		#NULL!	#NULL!	#NULL!	#NULL!	#NULL!	01.496	01.496	Female	17	English	17
9	1	2011-11-09	14:56:32	8	AGGRESSIVE or ANGRY	2	Fear_1	1076	836	1269	2345	72318	4	1	1	3	4	1	1	3	3	4		63		#NULL!	#NULL!	#NULL!	#NULL!	#NULL!	01.124	00.874	Female	19	Chinese	15
9	1	2011-11-09	14:56:32	150	ANNOYED or FRUSTRATED	3	Fear_1	1076	836	1554	2630	862458	4	1	1	3	4	1	1	3	3	4		63		#NULL!	#NULL!	#NULL!	#NULL!	#NULL!	01.124	00.874	Female	19	Chinese	15
9	1	2011-11-09	14:56:32	105	EXCITED and HAPPY	1	Fear_1	1076	836	262	1338	593634	4	1	1	3	4	1	1	3	3	4		63		#NULL!	#NULL!	#NULL!	#NULL!	#NULL!	01.124	00.874	Female	19	Chinese	15
9	1	2011-11-09	14:56:32	121	FRIGHTENED	4	Fear_1	1076	836	2835	3911	678411	4	1	1	3	4	1	1	3	3	4		63		#NULL!	#NULL!	#NULL!	#NULL!	#NULL!	01.124	00.874	Female	19	Chinese	15
9	1	2011-11-09	14:56:32	87	IN GREAT PAIN	4	Fear_1	1076	836	5042	6118	499831	4	1	1	3	4	1	1	3	3	4		63		#NULL!	#NULL!	#NULL!	#NULL!	#NULL!	01.124	00.874	Female	19	Chinese	15
9	1	2011-11-09	14:56:32	29	SURPRISED or STARTLED	1	Fear_1	1076	836	3637	4713	195578	4	1	1	3	4	1	1	3	3	4		63		#NULL!	#NULL!	#NULL!	#NULL!	#NULL!	01.124	00.874	Female	19	Chinese	15
9	1	2011-11-09	14:56:32	48	AGGRESSIVE or ANGRY	1	Frustration_1	338	338	2947	3285	300081	4	1	1	3	4	1	1	3	3	4		63		#NULL!	#NULL!	#NULL!	#NULL!	#NULL!	00.338	00.338	Female	19	Chinese	15
9	1	2011-11-09	14:56:32	19	ANNOYED or FRUSTRATED	2	Frustration_1	338	338	1888	2226	139625	4	1	1	3	4	1	1	3	3	4		63		#NULL!	#NULL!	#NULL!	#NULL!	#NULL!	00.338	00.338	Female	19	Chinese	15
9	1	2011-11-09	14:56:32	57	EXCITED and HAPPY	1	Frustration_1	338	338	663	1001	347556	4	1	1	3	4	1	1	3	3	4		63		#NULL!	#NULL!	#NULL!	#NULL!	#NULL!	00.338	00.338	Female	19	Chinese	15
9	1	2011-11-09	14:56:32	177	FRIGHTENED	4	Frustration_1	338	338	4344	4682	1032407	4	1	1	3	4	1	1	3	3	4		63		#NULL!	#NULL!	#NULL!	#NULL!	#NULL!	00.338	00.338	Female	19	Chinese	15
9	1	2011-11-09	14:56:32	125	IN GREAT PAIN	2	Frustration_1	338	338	1464	1802	703502	4	1	1	3	4	1	1	3	3	4		63		#NULL!	#NULL!	#NULL!	#NULL!	#NULL!	00.338	00.338	Female	19	Chinese	15
9	1	2011-11-09	14:56:32	10	SURPRISED or STARTLED	5	Frustration_1	338	338	6687	7025	86833	4	1	1	3	4	1	1	3	3	4		63		#NULL!	#NULL!	#NULL!	#NULL!	#NULL!	00.338	00.338	Female	19	Chinese	15
9	1	2011-11-09	14:56:32	139	AGGRESSIVE or ANGRY	1	Pain_1	1436	1436	678	2114	801129	4	1	1	3	4	1	1	3	3	4		63		#NULL!	#NULL!	#NULL!	#NULL!	#NULL!	01.436	01.436	Female	19	Chinese	15
9	1	2011-11-09	14:56:32	34	ANNOYED or FRUSTRATED	1	Pain_1	1436	1436	3136	4572	224708	4	1	1	3	4	1	1	3	3	4		63		#NULL!	#NULL!	#NULL!	#NULL!	#NULL!	01.436	01.436	Female	19	Chinese	15
9	1	2011-11-09	14:56:32	159	EXCITED and HAPPY	1	Pain_1	1436	1436	302	1738	934736	4	1	1	3	4	1	1	3	3	4		63		#NULL!	#NULL!	#NULL!	#NULL!	#NULL!	01.436	01.436	Female	19	Chinese	15
9	1	2011-11-09	14:56:32	106	FRIGHTENED	1	Pain_1	1436	1436	871	2307	598243	4	1	1	3	4	1	1	3	3	4		63		#NULL!	#NULL!	#NULL!	#NULL!	#NULL!	01.436	01.436	Female	19	Chinese	15
9	1	2011-11-09	14:56:32	25	IN GREAT PAIN	2	Pain_1	1436	1436	992	2428	171953	4	1	1	3	4	1	1	3	3	4		63		#NULL!	#NULL!	#NULL!	#NULL!	#NULL!	01.436	01.436	Female	19	Chinese	15
9	1	2011-11-09	14:56:32	115	SURPRISED or STARTLED	2	Pain_1	1436	1436	9276	10712	651499	4	1	1	3	4	1	1	3	3	4		63		#NULL!	#NULL!	#NULL!	#NULL!	#NULL!	01.436	01.436	Female	19	Chinese	15
9	1	2011-11-09	14:56:32	117	AGGRESSIVE or ANGRY	2	Surprise_1	466	421	840	1306	658508	4	1	1	3	4	1	1	3	3	4		63		#NULL!	#NULL!	#NULL!	#NULL!	#NULL!	00.539	00.409	Female	19	Chinese	15
9	1	2011-11-09	14:56:32	170	ANNOYED or FRUSTRATED	2	Surprise_1	466	421	3325	3791	992877	4	1	1	3	4	1	1	3	3	4		63		#NULL!	#NULL!	#NULL!	#NULL!	#NULL!	00.539	00.409	Female	19	Chinese	15
9	1	2011-11-09	14:56:32	167	EXCITED and HAPPY	1	Surprise_1	466	421	1129	1595	976354	4	1	1	3	4	1	1	3	3	4		63		#NULL!	#NULL!	#NULL!	#NULL!	#NULL!	00.539	00.409	Female	19	Chinese	15
9	1	2011-11-09	14:56:32	156	FRIGHTENED	4	Surprise_1	466	421	9446	9912	907327	4	1	1	3	4	1	1	3	3	4		63		#NULL!	#NULL!	#NULL!	#NULL!	#NULL!	00.539	00.409	Female	19	Chinese	15
9	1	2011-11-09	14:56:32	75	IN GREAT PAIN	2	Surprise_1	466	421	1293	1759	441955	4	1	1	3	4	1	1	3	3	4		63		#NULL!	#NULL!	#NULL!	#NULL!	#NULL!	00.539	00.409	Female	19	Chinese	15
9	1	2011-11-09	14:56:32	16	SURPRISED or STARTLED	5	Surprise_1	466	421	2113	2579	123965	4	1	1	3	4	1	1	3	3	4		63		#NULL!	#NULL!	#NULL!	#NULL!	#NULL!	00.539	00.409	Female	19	Chinese	15
9	1	2011-11-09	14:56:32	100	AGGRESSIVE or ANGRY	2	Pain_2	691	672	7472	8163	572173	4	1	1	3	4	1	1	3	3	4		63		#NULL!	#NULL!	#NULL!	#NULL!	#NULL!	00.706	00.706	Female	19	Chinese	15
9	1	2011-11-09	14:56:32	9	ANNOYED or FRUSTRATED	1	Pain_2	691	672	2267	2958	77573	4	1	1	3	4	1	1	3	3	4		63		#NULL!	#NULL!	#NULL!	#NULL!	#NULL!	00.706	00.706	Female	19	Chinese	15
9	1	2011-11-09	14:56:32	118	EXCITED and HAPPY	1	Pain_2	691	672	613	1304	662045	4	1	1	3	4	1	1	3	3	4		63		#NULL!	#NULL!	#NULL!	#NULL!	#NULL!	00.706	00.706	Female	19	Chinese	15
9	1	2011-11-09	14:56:32	126	FRIGHTENED	4	Pain_2	691	672	1789	2480	708238	4	1	1	3	4	1	1	3	3	4		63		#NULL!	#NULL!	#NULL!	#NULL!	#NULL!	00.706	00.706	Female	19	Chinese	15
9	1	2011-11-09	14:56:32	103	IN GREAT PAIN	1	Pain_2	691	672	1099	1790	584085	4	1	1	3	4	1	1	3	3	4		63		#NULL!	#NULL!	#NULL!	#NULL!	#NULL!	00.706	00.706	Female	19	Chinese	15
9	1	2011-11-09	14:56:32	60	SURPRISED or STARTLED	2	Pain_2	691	672	1769	2460	365714	4	1	1	3	4	1	1	3	3	4		63		#NULL!	#NULL!	#NULL!	#NULL!	#NULL!	00.706	00.706	Female	19	Chinese	15
9	1	2011-11-09	14:56:32	165	AGGRESSIVE or ANGRY	1	Surprise_2	281	281	1099	1380	964801	4	1	1	3	4	1	1	3	3	4		63		#NULL!	#NULL!	#NULL!	#NULL!	#NULL!	00.311	00.311	Female	19	Chinese	15
9	1	2011-11-09	14:56:32	131	ANNOYED or FRUSTRATED	2	Surprise_2	281	281	5989	6270	748546	4	1	1	3	4	1	1	3	3	4		63		#NULL!	#NULL!	#NULL!	#NULL!	#NULL!	00.311	00.311	Female	19	Chinese	15
9	1	2011-11-09	14:56:32	68	EXCITED and HAPPY	4	Surprise_2	281	281	3150	3431	406942	4	1	1	3	4	1	1	3	3	4		63		#NULL!	#NULL!	#NULL!	#NULL!	#NULL!	00.311	00.311	Female	19	Chinese	15
9	1	2011-11-09	14:56:32	122	FRIGHTENED	2	Surprise_2	281	281	1295	1576	682237	4	1	1	3	4	1	1	3	3	4		63		#NULL!	#NULL!	#NULL!	#NULL!	#NULL!	00.311	00.311	Female	19	Chinese	15
9	1	2011-11-09	14:56:32	56	IN GREAT PAIN	1	Surprise_2	281	281	1385	1666	344297	4	1	1	3	4	1	1	3	3	4		63		#NULL!	#NULL!	#NULL!	#NULL!	#NULL!	00.311	00.311	Female	19	Chinese	15
9	1	2011-11-09	14:56:32	136	SURPRISED or STARTLED	5	Surprise_2	281	281	3026	3307	779146	4	1	1	3	4	1	1	3	3	4		63		#NULL!	#NULL!	#NULL!	#NULL!	#NULL!	00.311	00.311	Female	19	Chinese	15
9	1	2011-11-09	14:56:32	5	AGGRESSIVE or ANGRY	4	Pain_3	1787	1787	1152	2939	54511	4	1	1	3	4	1	1	3	3	4		63		#NULL!	#NULL!	#NULL!	#NULL!	#NULL!	02.093	01.876	Female	19	Chinese	15
9	1	2011-11-09	14:56:32	95	ANNOYED or FRUSTRATED	4	Pain_3	1787	1787	1513	3300	541212	4	1	1	3	4	1	1	3	3	4		63		#NULL!	#NULL!	#NULL!	#NULL!	#NULL!	02.093	01.876	Female	19	Chinese	15
9	1	2011-11-09	14:56:32	174	EXCITED and HAPPY	1	Pain_3	1787	1787	543	2330	1012956	4	1	1	3	4	1	1	3	3	4		63		#NULL!	#NULL!	#NULL!	#NULL!	#NULL!	02.093	01.876	Female	19	Chinese	15
9	1	2011-11-09	14:56:32	141	FRIGHTENED	5	Pain_3	1787	1787	115	1902	811453	4	1	1	3	4	1	1	3	3	4		63		#NULL!	#NULL!	#NULL!	#NULL!	#NULL!	02.093	01.876	Female	19	Chinese	15
9	1	2011-11-09	14:56:32	85	IN GREAT PAIN	4	Pain_3	1787	1787	529	2316	486912	4	1	1	3	4	1	1	3	3	4		63		#NULL!	#NULL!	#NULL!	#NULL!	#NULL!	02.093	01.876	Female	19	Chinese	15
9	1	2011-11-09	14:56:32	71	SURPRISED or STARTLED	4	Pain_3	1787	1787	1484	3271	422111	4	1	1	3	4	1	1	3	3	4		63		#NULL!	#NULL!	#NULL!	#NULL!	#NULL!	02.093	01.876	Female	19	Chinese	15
9	1	2011-11-09	14:56:32	64	AGGRESSIVE or ANGRY	2	Fear_2	1982	1882	2837	4819	387124	4	1	1	3	4	1	1	3	3	4		63		#NULL!	#NULL!	#NULL!	#NULL!	#NULL!	02.024	01.913	Female	19	Chinese	15
9	1	2011-11-09	14:56:32	135	ANNOYED or FRUSTRATED	3	Fear_2	1982	1882	6862	8844	773597	4	1	1	3	4	1	1	3	3	4		63		#NULL!	#NULL!	#NULL!	#NULL!	#NULL!	02.024	01.913	Female	19	Chinese	15
9	1	2011-11-09	14:56:32	129	EXCITED and HAPPY	1	Fear_2	1982	1882	669	2651	730901	4	1	1	3	4	1	1	3	3	4		63		#NULL!	#NULL!	#NULL!	#NULL!	#NULL!	02.024	01.913	Female	19	Chinese	15
9	1	2011-11-09	14:56:32	1	FRIGHTENED	5	Fear_2	1982	1882	2287	4269	28223	4	1	1	3	4	1	1	3	3	4		63		#NULL!	#NULL!	#NULL!	#NULL!	#NULL!	02.024	01.913	Female	19	Chinese	15
9	1	2011-11-09	14:56:32	164	IN GREAT PAIN	5	Fear_2	1982	1882	1275	3257	961185	4	1	1	3	4	1	1	3	3	4		63		#NULL!	#NULL!	#NULL!	#NULL!	#NULL!	02.024	01.913	Female	19	Chinese	15
9	1	2011-11-09	14:56:32	12	SURPRISED or STARTLED	1	Fear_2	1982	1882	1621	3603	102914	4	1	1	3	4	1	1	3	3	4		63		#NULL!	#NULL!	#NULL!	#NULL!	#NULL!	02.024	01.913	Female	19	Chinese	15
9	1	2011-11-09	14:56:32	114	AGGRESSIVE or ANGRY	2	Fear_3	540	391	1128	1668	638447	4	1	1	3	4	1	1	3	3	4		63		#NULL!	#NULL!	#NULL!	#NULL!	#NULL!	00.540	00.400	Female	19	Chinese	15
9	1	2011-11-09	14:56:32	111	ANNOYED or FRUSTRATED	2	Fear_3	540	391	1148	1688	622220	4	1	1	3	4	1	1	3	3	4		63		#NULL!	#NULL!	#NULL!	#NULL!	#NULL!	00.540	00.400	Female	19	Chinese	15
9	1	2011-11-09	14:56:32	43	EXCITED and HAPPY	1	Fear_3	540	391	1337	1877	273392	4	1	1	3	4	1	1	3	3	4		63		#NULL!	#NULL!	#NULL!	#NULL!	#NULL!	00.540	00.400	Female	19	Chinese	15
9	1	2011-11-09	14:56:32	27	FRIGHTENED	3	Fear_3	540	391	2575	3115	181924	4	1	1	3	4	1	1	3	3	4		63		#NULL!	#NULL!	#NULL!	#NULL!	#NULL!	00.540	00.400	Female	19	Chinese	15
9	1	2011-11-09	14:56:32	52	IN GREAT PAIN	2	Fear_3	540	391	2065	2605	323813	4	1	1	3	4	1	1	3	3	4		63		#NULL!	#NULL!	#NULL!	#NULL!	#NULL!	00.540	00.400	Female	19	Chinese	15
9	1	2011-11-09	14:56:32	46	SURPRISED or STARTLED	4	Fear_3	540	391	1229	1769	290333	4	1	1	3	4	1	1	3	3	4		63		#NULL!	#NULL!	#NULL!	#NULL!	#NULL!	00.540	00.400	Female	19	Chinese	15
9	1	2011-11-09	14:56:32	96	AGGRESSIVE or ANGRY	2	Fear_4	1080	572	1740	2820	546292	4	1	1	3	4	1	1	3	3	4		63		#NULL!	#NULL!	#NULL!	#NULL!	#NULL!	01.089	00.700	Female	19	Chinese	15
9	1	2011-11-09	14:56:32	49	ANNOYED or FRUSTRATED	3	Fear_4	1080	572	1984	3064	305420	4	1	1	3	4	1	1	3	3	4		63		#NULL!	#NULL!	#NULL!	#NULL!	#NULL!	01.089	00.700	Female	19	Chinese	15
9	1	2011-11-09	14:56:32	13	EXCITED and HAPPY	1	Fear_4	1080	572	1574	2654	107876	4	1	1	3	4	1	1	3	3	4		63		#NULL!	#NULL!	#NULL!	#NULL!	#NULL!	01.089	00.700	Female	19	Chinese	15
9	1	2011-11-09	14:56:32	44	FRIGHTENED	4	Fear_4	1080	572	2739	3819	279509	4	1	1	3	4	1	1	3	3	4		63		#NULL!	#NULL!	#NULL!	#NULL!	#NULL!	01.089	00.700	Female	19	Chinese	15
9	1	2011-11-09	14:56:32	6	IN GREAT PAIN	3	Fear_4	1080	572	2175	3255	60020	4	1	1	3	4	1	1	3	3	4		63		#NULL!	#NULL!	#NULL!	#NULL!	#NULL!	01.089	00.700	Female	19	Chinese	15
9	1	2011-11-09	14:56:32	80	SURPRISED or STARTLED	1	Fear_4	1080	572	571	1651	464623	4	1	1	3	4	1	1	3	3	4		63		#NULL!	#NULL!	#NULL!	#NULL!	#NULL!	01.089	00.700	Female	19	Chinese	15
9	1	2011-11-09	14:56:32	28	AGGRESSIVE or ANGRY	2	Pain_4	2836	2786	1523	4359	188579	4	1	1	3	4	1	1	3	3	4		63		#NULL!	#NULL!	#NULL!	#NULL!	#NULL!	03.109	02.740	Female	19	Chinese	15
9	1	2011-11-09	14:56:32	176	ANNOYED or FRUSTRATED	1	Pain_4	2836	2786	1491	4327	1025489	4	1	1	3	4	1	1	3	3	4		63		#NULL!	#NULL!	#NULL!	#NULL!	#NULL!	03.109	02.740	Female	19	Chinese	15
9	1	2011-11-09	14:56:32	81	EXCITED and HAPPY	1	Pain_4	2836	2786	80	2916	469846	4	1	1	3	4	1	1	3	3	4		63		#NULL!	#NULL!	#NULL!	#NULL!	#NULL!	03.109	02.740	Female	19	Chinese	15
9	1	2011-11-09	14:56:32	40	FRIGHTENED	4	Pain_4	2836	2786	2152	4988	258753	4	1	1	3	4	1	1	3	3	4		63		#NULL!	#NULL!	#NULL!	#NULL!	#NULL!	03.109	02.740	Female	19	Chinese	15
9	1	2011-11-09	14:56:32	166	IN GREAT PAIN	3	Pain_4	2836	2786	2513	5349	972477	4	1	1	3	4	1	1	3	3	4		63		#NULL!	#NULL!	#NULL!	#NULL!	#NULL!	03.109	02.740	Female	19	Chinese	15
9	1	2011-11-09	14:56:32	89	SURPRISED or STARTLED	2	Pain_4	2836	2786	423	3259	509395	4	1	1	3	4	1	1	3	3	4		63		#NULL!	#NULL!	#NULL!	#NULL!	#NULL!	03.109	02.740	Female	19	Chinese	15
9	1	2011-11-09	14:56:32	79	AGGRESSIVE or ANGRY	#NULL!	Happiness_1	930	728	1067	1997	461680	4	1	1	3	4	1	1	3	3	4		63		#NULL!	#NULL!	#NULL!	#NULL!	#NULL!	01.501	00.883	Female	19	Chinese	15
9	1	2011-11-09	14:56:32	104	ANNOYED or FRUSTRATED	2	Happiness_1	930	728	2687	3617	589986	4	1	1	3	4	1	1	3	3	4		63		#NULL!	#NULL!	#NULL!	#NULL!	#NULL!	01.501	00.883	Female	19	Chinese	15
9	1	2011-11-09	14:56:32	102	EXCITED and HAPPY	1	Happiness_1	930	728	349	1279	580067	4	1	1	3	4	1	1	3	3	4		63		#NULL!	#NULL!	#NULL!	#NULL!	#NULL!	01.501	00.883	Female	19	Chinese	15
9	1	2011-11-09	14:56:32	90	FRIGHTENED	2	Happiness_1	930	728	1798	2728	514424	4	1	1	3	4	1	1	3	3	4		63		#NULL!	#NULL!	#NULL!	#NULL!	#NULL!	01.501	00.883	Female	19	Chinese	15
9	1	2011-11-09	14:56:32	180	IN GREAT PAIN	2	Happiness_1	930	728	6251	7181	1050852	4	1	1	3	4	1	1	3	3	4		63		#NULL!	#NULL!	#NULL!	#NULL!	#NULL!	01.501	00.883	Female	19	Chinese	15
9	1	2011-11-09	14:56:32	69	SURPRISED or STARTLED	2	Happiness_1	930	728	1828	2758	412013	4	1	1	3	4	1	1	3	3	4		63		#NULL!	#NULL!	#NULL!	#NULL!	#NULL!	01.501	00.883	Female	19	Chinese	15
9	1	2011-11-09	14:56:32	163	AGGRESSIVE or ANGRY	1	Surprise_3	433	433	1157	1590	955611	4	1	1	3	4	1	1	3	3	4		63		#NULL!	#NULL!	#NULL!	#NULL!	#NULL!	00.489	00.423	Female	19	Chinese	15
9	1	2011-11-09	14:56:32	36	ANNOYED or FRUSTRATED	1	Surprise_3	433	433	1333	1766	235078	4	1	1	3	4	1	1	3	3	4		63		#NULL!	#NULL!	#NULL!	#NULL!	#NULL!	00.489	00.423	Female	19	Chinese	15
9	1	2011-11-09	14:56:32	14	EXCITED and HAPPY	3	Surprise_3	433	433	2800	3233	113365	4	1	1	3	4	1	1	3	3	4		63		#NULL!	#NULL!	#NULL!	#NULL!	#NULL!	00.489	00.423	Female	19	Chinese	15
9	1	2011-11-09	14:56:32	39	FRIGHTENED	2	Surprise_3	433	433	1410	1843	251367	4	1	1	3	4	1	1	3	3	4		63		#NULL!	#NULL!	#NULL!	#NULL!	#NULL!	00.489	00.423	Female	19	Chinese	15
9	1	2011-11-09	14:56:32	51	IN GREAT PAIN	2	Surprise_3	433	433	5146	5579	318956	4	1	1	3	4	1	1	3	3	4		63		#NULL!	#NULL!	#NULL!	#NULL!	#NULL!	00.489	00.423	Female	19	Chinese	15
9	1	2011-11-09	14:56:32	99	SURPRISED or STARTLED	3	Surprise_3	433	433	3553	3986	561735	4	1	1	3	4	1	1	3	3	4		63		#NULL!	#NULL!	#NULL!	#NULL!	#NULL!	00.489	00.423	Female	19	Chinese	15
9	1	2011-11-09	14:56:32	65	AGGRESSIVE or ANGRY	1	Surprise_4	390	361	1504	1894	391262	4	1	1	3	4	1	1	3	3	4		63		#NULL!	#NULL!	#NULL!	#NULL!	#NULL!	00.430	00.303	Female	19	Chinese	15
9	1	2011-11-09	14:56:32	128	ANNOYED or FRUSTRATED	2	Surprise_4	390	361	10080	10470	725929	4	1	1	3	4	1	1	3	3	4		63		#NULL!	#NULL!	#NULL!	#NULL!	#NULL!	00.430	00.303	Female	19	Chinese	15
9	1	2011-11-09	14:56:32	147	EXCITED and HAPPY	1	Surprise_4	390	361	5178	5568	845459	4	1	1	3	4	1	1	3	3	4		63		#NULL!	#NULL!	#NULL!	#NULL!	#NULL!	00.430	00.303	Female	19	Chinese	15
9	1	2011-11-09	14:56:32	18	FRIGHTENED	4	Surprise_4	390	361	1539	1929	135120	4	1	1	3	4	1	1	3	3	4		63		#NULL!	#NULL!	#NULL!	#NULL!	#NULL!	00.430	00.303	Female	19	Chinese	15
9	1	2011-11-09	14:56:32	82	IN GREAT PAIN	1	Surprise_4	390	361	874	1264	473387	4	1	1	3	4	1	1	3	3	4		63		#NULL!	#NULL!	#NULL!	#NULL!	#NULL!	00.430	00.303	Female	19	Chinese	15
9	1	2011-11-09	14:56:32	158	SURPRISED or STARTLED	3	Surprise_4	390	361	8655	9045	930722	4	1	1	3	4	1	1	3	3	4		63		#NULL!	#NULL!	#NULL!	#NULL!	#NULL!	00.430	00.303	Female	19	Chinese	15
9	1	2011-11-09	14:56:32	22	AGGRESSIVE or ANGRY	5	Fear_5	3158	2840	374	3532	155142	4	1	1	3	4	1	1	3	3	4		63		#NULL!	#NULL!	#NULL!	#NULL!	#NULL!	03.219	02.822	Female	19	Chinese	15
9	1	2011-11-09	14:56:32	4	ANNOYED or FRUSTRATED	1	Fear_5	3158	2840	322	3480	49124	4	1	1	3	4	1	1	3	3	4		63		#NULL!	#NULL!	#NULL!	#NULL!	#NULL!	03.219	02.822	Female	19	Chinese	15
9	1	2011-11-09	14:56:32	33	EXCITED and HAPPY	1	Fear_5	3158	2840	1166	4324	217814	4	1	1	3	4	1	1	3	3	4		63		#NULL!	#NULL!	#NULL!	#NULL!	#NULL!	03.219	02.822	Female	19	Chinese	15
9	1	2011-11-09	14:56:32	35	FRIGHTENED	5	Fear_5	3158	2840	790	3948	231064	4	1	1	3	4	1	1	3	3	4		63		#NULL!	#NULL!	#NULL!	#NULL!	#NULL!	03.219	02.822	Female	19	Chinese	15
9	1	2011-11-09	14:56:32	54	IN GREAT PAIN	2	Fear_5	3158	2840	1063	4221	335715	4	1	1	3	4	1	1	3	3	4		63		#NULL!	#NULL!	#NULL!	#NULL!	#NULL!	03.219	02.822	Female	19	Chinese	15
9	1	2011-11-09	14:56:32	7	SURPRISED or STARTLED	4	Fear_5	3158	2840	2295	5453	67728	4	1	1	3	4	1	1	3	3	4		63		#NULL!	#NULL!	#NULL!	#NULL!	#NULL!	03.219	02.822	Female	19	Chinese	15
9	1	2011-11-09	14:56:32	145	AGGRESSIVE or ANGRY	3	Surprise_5	380	315	1496	1876	829344	4	1	1	3	4	1	1	3	3	4		63		#NULL!	#NULL!	#NULL!	#NULL!	#NULL!	00.490	00.301	Female	19	Chinese	15
9	1	2011-11-09	14:56:32	172	ANNOYED or FRUSTRATED	1	Surprise_5	380	315	852	1232	1003643	4	1	1	3	4	1	1	3	3	4		63		#NULL!	#NULL!	#NULL!	#NULL!	#NULL!	00.490	00.301	Female	19	Chinese	15
9	1	2011-11-09	14:56:32	169	EXCITED and HAPPY	1	Surprise_5	380	315	2368	2748	986841	4	1	1	3	4	1	1	3	3	4		63		#NULL!	#NULL!	#NULL!	#NULL!	#NULL!	00.490	00.301	Female	19	Chinese	15
9	1	2011-11-09	14:56:32	15	FRIGHTENED	2	Surprise_5	380	315	3122	3502	119110	4	1	1	3	4	1	1	3	3	4		63		#NULL!	#NULL!	#NULL!	#NULL!	#NULL!	00.490	00.301	Female	19	Chinese	15
9	1	2011-11-09	14:56:32	20	IN GREAT PAIN	2	Surprise_5	380	315	1311	1691	143581	4	1	1	3	4	1	1	3	3	4		63		#NULL!	#NULL!	#NULL!	#NULL!	#NULL!	00.490	00.301	Female	19	Chinese	15
9	1	2011-11-09	14:56:32	143	SURPRISED or STARTLED	3	Surprise_5	380	315	2717	3097	821582	4	1	1	3	4	1	1	3	3	4		63		#NULL!	#NULL!	#NULL!	#NULL!	#NULL!	00.490	00.301	Female	19	Chinese	15
9	1	2011-11-09	14:56:32	108	AGGRESSIVE or ANGRY	2	Happiness_2	3775	3775	836	4611	608863	4	1	1	3	4	1	1	3	3	4		63		#NULL!	#NULL!	#NULL!	#NULL!	#NULL!	03.874	03.874	Female	19	Chinese	15
9	1	2011-11-09	14:56:32	23	ANNOYED or FRUSTRATED	2	Happiness_2	3775	3775	1227	5002	162655	4	1	1	3	4	1	1	3	3	4		63		#NULL!	#NULL!	#NULL!	#NULL!	#NULL!	03.874	03.874	Female	19	Chinese	15
9	1	2011-11-09	14:56:32	160	EXCITED and HAPPY	1	Happiness_2	3775	3775	145	3920	941143	4	1	1	3	4	1	1	3	3	4		63		#NULL!	#NULL!	#NULL!	#NULL!	#NULL!	03.874	03.874	Female	19	Chinese	15
9	1	2011-11-09	14:56:32	123	FRIGHTENED	5	Happiness_2	3775	3775	739	4514	689366	4	1	1	3	4	1	1	3	3	4		63		#NULL!	#NULL!	#NULL!	#NULL!	#NULL!	03.874	03.874	Female	19	Chinese	15
9	1	2011-11-09	14:56:32	37	IN GREAT PAIN	1	Happiness_2	3775	3775	1283	5058	242777	4	1	1	3	4	1	1	3	3	4		63		#NULL!	#NULL!	#NULL!	#NULL!	#NULL!	03.874	03.874	Female	19	Chinese	15
9	1	2011-11-09	14:56:32	11	SURPRISED or STARTLED	2	Happiness_2	3775	3775	3857	7632	97058	4	1	1	3	4	1	1	3	3	4		63		#NULL!	#NULL!	#NULL!	#NULL!	#NULL!	03.874	03.874	Female	19	Chinese	15
9	1	2011-11-09	14:56:32	112	AGGRESSIVE or ANGRY	2	Happiness_3	4749	4749	458	5207	629930	4	1	1	3	4	1	1	3	3	4		63		#NULL!	#NULL!	#NULL!	#NULL!	#NULL!	04.749	04.670	Female	19	Chinese	15
9	1	2011-11-09	14:56:32	157	ANNOYED or FRUSTRATED	2	Happiness_3	4749	4749	4855	9604	919409	4	1	1	3	4	1	1	3	3	4		63		#NULL!	#NULL!	#NULL!	#NULL!	#NULL!	04.749	04.670	Female	19	Chinese	15
9	1	2011-11-09	14:56:32	138	EXCITED and HAPPY	1	Happiness_3	4749	4749	1953	6702	796684	4	1	1	3	4	1	1	3	3	4		63		#NULL!	#NULL!	#NULL!	#NULL!	#NULL!	04.749	04.670	Female	19	Chinese	15
9	1	2011-11-09	14:56:32	73	FRIGHTENED	2	Happiness_3	4749	4749	447	5196	433670	4	1	1	3	4	1	1	3	3	4		63		#NULL!	#NULL!	#NULL!	#NULL!	#NULL!	04.749	04.670	Female	19	Chinese	15
9	1	2011-11-09	14:56:32	124	IN GREAT PAIN	4	Happiness_3	4749	4749	2929	7678	699444	4	1	1	3	4	1	1	3	3	4		63		#NULL!	#NULL!	#NULL!	#NULL!	#NULL!	04.749	04.670	Female	19	Chinese	15
9	1	2011-11-09	14:56:32	154	SURPRISED or STARTLED	3	Happiness_3	4749	4749	5517	10266	889664	4	1	1	3	4	1	1	3	3	4		63		#NULL!	#NULL!	#NULL!	#NULL!	#NULL!	04.749	04.670	Female	19	Chinese	15
9	1	2011-11-09	14:56:32	113	AGGRESSIVE or ANGRY	2	Pain_5	1023	1023	1323	2346	634533	4	1	1	3	4	1	1	3	3	4		63		#NULL!	#NULL!	#NULL!	#NULL!	#NULL!	01.088	01.088	Female	19	Chinese	15
9	1	2011-11-09	14:56:32	110	ANNOYED or FRUSTRATED	2	Pain_5	1023	1023	2259	3282	618304	4	1	1	3	4	1	1	3	3	4		63		#NULL!	#NULL!	#NULL!	#NULL!	#NULL!	01.088	01.088	Female	19	Chinese	15
9	1	2011-11-09	14:56:32	162	EXCITED and HAPPY	1	Pain_5	1023	1023	2289	3312	951789	4	1	1	3	4	1	1	3	3	4		63		#NULL!	#NULL!	#NULL!	#NULL!	#NULL!	01.088	01.088	Female	19	Chinese	15
9	1	2011-11-09	14:56:32	119	FRIGHTENED	2	Pain_5	1023	1023	583	1606	665953	4	1	1	3	4	1	1	3	3	4		63		#NULL!	#NULL!	#NULL!	#NULL!	#NULL!	01.088	01.088	Female	19	Chinese	15
9	1	2011-11-09	14:56:32	24	IN GREAT PAIN	5	Pain_5	1023	1023	1248	2271	167238	4	1	1	3	4	1	1	3	3	4		63		#NULL!	#NULL!	#NULL!	#NULL!	#NULL!	01.088	01.088	Female	19	Chinese	15
9	1	2011-11-09	14:56:32	38	SURPRISED or STARTLED	2	Pain_5	1023	1023	1181	2204	247287	4	1	1	3	4	1	1	3	3	4		63		#NULL!	#NULL!	#NULL!	#NULL!	#NULL!	01.088	01.088	Female	19	Chinese	15
9	1	2011-11-09	14:56:32	97	AGGRESSIVE or ANGRY	5	Anger_1	1633	1489	157	1790	550488	4	1	1	3	4	1	1	3	3	4		63		#NULL!	#NULL!	#NULL!	#NULL!	#NULL!	01.863	01.446	Female	19	Chinese	15
9	1	2011-11-09	14:56:32	132	ANNOYED or FRUSTRATED	5	Anger_1	1633	1489	186	1819	752611	4	1	1	3	4	1	1	3	3	4		63		#NULL!	#NULL!	#NULL!	#NULL!	#NULL!	01.863	01.446	Female	19	Chinese	15
9	1	2011-11-09	14:56:32	173	EXCITED and HAPPY	1	Anger_1	1633	1489	772	2405	1008372	4	1	1	3	4	1	1	3	3	4		63		#NULL!	#NULL!	#NULL!	#NULL!	#NULL!	01.863	01.446	Female	19	Chinese	15
9	1	2011-11-09	14:56:32	134	FRIGHTENED	2	Anger_1	1633	1489	1641	3274	762431	4	1	1	3	4	1	1	3	3	4		63		#NULL!	#NULL!	#NULL!	#NULL!	#NULL!	01.863	01.446	Female	19	Chinese	15
9	1	2011-11-09	14:56:32	175	IN GREAT PAIN	4	Anger_1	1633	1489	1950	3583	1018818	4	1	1	3	4	1	1	3	3	4		63		#NULL!	#NULL!	#NULL!	#NULL!	#NULL!	01.863	01.446	Female	19	Chinese	15
9	1	2011-11-09	14:56:32	70	SURPRISED or STARTLED	2	Anger_1	1633	1489	615	2248	416579	4	1	1	3	4	1	1	3	3	4		63		#NULL!	#NULL!	#NULL!	#NULL!	#NULL!	01.863	01.446	Female	19	Chinese	15
9	1	2011-11-09	14:56:32	50	AGGRESSIVE or ANGRY	5	Anger_2	3168	2968	199	3367	311100	4	1	1	3	4	1	1	3	3	4		63		#NULL!	#NULL!	#NULL!	#NULL!	#NULL!	03.185	02.911	Female	19	Chinese	15
9	1	2011-11-09	14:56:32	76	ANNOYED or FRUSTRATED	4	Anger_2	3168	2968	822	3990	448344	4	1	1	3	4	1	1	3	3	4		63		#NULL!	#NULL!	#NULL!	#NULL!	#NULL!	03.185	02.911	Female	19	Chinese	15
9	1	2011-11-09	14:56:32	94	EXCITED and HAPPY	1	Anger_2	3168	2968	762	3930	535597	4	1	1	3	4	1	1	3	3	4		63		#NULL!	#NULL!	#NULL!	#NULL!	#NULL!	03.185	02.911	Female	19	Chinese	15
9	1	2011-11-09	14:56:32	152	FRIGHTENED	3	Anger_2	3168	2968	265	3433	871944	4	1	1	3	4	1	1	3	3	4		63		#NULL!	#NULL!	#NULL!	#NULL!	#NULL!	03.185	02.911	Female	19	Chinese	15
9	1	2011-11-09	14:56:32	148	IN GREAT PAIN	5	Anger_2	3168	2968	2581	5749	853523	4	1	1	3	4	1	1	3	3	4		63		#NULL!	#NULL!	#NULL!	#NULL!	#NULL!	03.185	02.911	Female	19	Chinese	15
9	1	2011-11-09	14:56:32	45	SURPRISED or STARTLED	1	Anger_2	3168	2968	1240	4408	286343	4	1	1	3	4	1	1	3	3	4		63		#NULL!	#NULL!	#NULL!	#NULL!	#NULL!	03.185	02.911	Female	19	Chinese	15
9	1	2011-11-09	14:56:32	144	AGGRESSIVE or ANGRY	2	Happiness_4	809	809	511	1320	825248	4	1	1	3	4	1	1	3	3	4		63		#NULL!	#NULL!	#NULL!	#NULL!	#NULL!	00.809	00.787	Female	19	Chinese	15
9	1	2011-11-09	14:56:32	179	ANNOYED or FRUSTRATED	2	Happiness_4	809	809	1340	2149	1041345	4	1	1	3	4	1	1	3	3	4		63		#NULL!	#NULL!	#NULL!	#NULL!	#NULL!	00.809	00.787	Female	19	Chinese	15
9	1	2011-11-09	14:56:32	72	EXCITED and HAPPY	1	Happiness_4	809	809	826	1635	426052	4	1	1	3	4	1	1	3	3	4		63		#NULL!	#NULL!	#NULL!	#NULL!	#NULL!	00.809	00.787	Female	19	Chinese	15
9	1	2011-11-09	14:56:32	31	FRIGHTENED	4	Happiness_4	809	809	2973	3782	206738	4	1	1	3	4	1	1	3	3	4		63		#NULL!	#NULL!	#NULL!	#NULL!	#NULL!	00.809	00.787	Female	19	Chinese	15
9	1	2011-11-09	14:56:32	3	IN GREAT PAIN	3	Happiness_4	809	809	5029	5838	43350	4	1	1	3	4	1	1	3	3	4		63		#NULL!	#NULL!	#NULL!	#NULL!	#NULL!	00.809	00.787	Female	19	Chinese	15
9	1	2011-11-09	14:56:32	149	SURPRISED or STARTLED	4	Happiness_4	809	809	843	1652	857506	4	1	1	3	4	1	1	3	3	4		63		#NULL!	#NULL!	#NULL!	#NULL!	#NULL!	00.809	00.787	Female	19	Chinese	15
9	1	2011-11-09	14:56:32	58	AGGRESSIVE or ANGRY	2	Happiness_5	1024	1024	3658	4682	354593	4	1	1	3	4	1	1	3	3	4		63		#NULL!	#NULL!	#NULL!	#NULL!	#NULL!	01.113	01.113	Female	19	Chinese	15
9	1	2011-11-09	14:56:32	86	ANNOYED or FRUSTRATED	2	Happiness_5	1024	1024	1268	2292	491463	4	1	1	3	4	1	1	3	3	4		63		#NULL!	#NULL!	#NULL!	#NULL!	#NULL!	01.113	01.113	Female	19	Chinese	15
9	1	2011-11-09	14:56:32	47	EXCITED and HAPPY	1	Happiness_5	1024	1024	875	1899	294537	4	1	1	3	4	1	1	3	3	4		63		#NULL!	#NULL!	#NULL!	#NULL!	#NULL!	01.113	01.113	Female	19	Chinese	15
9	1	2011-11-09	14:56:32	153	FRIGHTENED	3	Happiness_5	1024	1024	1668	2692	876981	4	1	1	3	4	1	1	3	3	4		63		#NULL!	#NULL!	#NULL!	#NULL!	#NULL!	01.113	01.113	Female	19	Chinese	15
9	1	2011-11-09	14:56:32	140	IN GREAT PAIN	1	Happiness_5	1024	1024	2775	3799	807239	4	1	1	3	4	1	1	3	3	4		63		#NULL!	#NULL!	#NULL!	#NULL!	#NULL!	01.113	01.113	Female	19	Chinese	15
9	1	2011-11-09	14:56:32	133	SURPRISED or STARTLED	4	Happiness_5	1024	1024	964	1988	756854	4	1	1	3	4	1	1	3	3	4		63		#NULL!	#NULL!	#NULL!	#NULL!	#NULL!	01.113	01.113	Female	19	Chinese	15
9	1	2011-11-09	14:56:32	142	AGGRESSIVE or ANGRY	2	Happiness_6	931	931	1604	2535	816244	4	1	1	3	4	1	1	3	3	4		63		#NULL!	#NULL!	#NULL!	#NULL!	#NULL!	01.039	01.000	Female	19	Chinese	15
9	1	2011-11-09	14:56:32	107	ANNOYED or FRUSTRATED	1	Happiness_6	931	931	328	1259	601737	4	1	1	3	4	1	1	3	3	4		63		#NULL!	#NULL!	#NULL!	#NULL!	#NULL!	01.039	01.000	Female	19	Chinese	15
9	1	2011-11-09	14:56:32	91	EXCITED and HAPPY	1	Happiness_6	931	931	722	1653	518308	4	1	1	3	4	1	1	3	3	4		63		#NULL!	#NULL!	#NULL!	#NULL!	#NULL!	01.039	01.000	Female	19	Chinese	15
9	1	2011-11-09	14:56:32	41	FRIGHTENED	4	Happiness_6	931	931	1698	2629	263625	4	1	1	3	4	1	1	3	3	4		63		#NULL!	#NULL!	#NULL!	#NULL!	#NULL!	01.039	01.000	Female	19	Chinese	15
9	1	2011-11-09	14:56:32	61	IN GREAT PAIN	4	Happiness_6	931	931	1001	1932	369894	4	1	1	3	4	1	1	3	3	4		63		#NULL!	#NULL!	#NULL!	#NULL!	#NULL!	01.039	01.000	Female	19	Chinese	15
9	1	2011-11-09	14:56:32	2	SURPRISED or STARTLED	3	Happiness_6	931	931	3789	4720	35253	4	1	1	3	4	1	1	3	3	4		63		#NULL!	#NULL!	#NULL!	#NULL!	#NULL!	01.039	01.000	Female	19	Chinese	15
9	1	2011-11-09	14:56:32	66	AGGRESSIVE or ANGRY	2	Happiness_7	483	471	1983	2466	395975	4	1	1	3	4	1	1	3	3	4		63		#NULL!	#NULL!	#NULL!	#NULL!	#NULL!	00.533	00.515	Female	19	Chinese	15
9	1	2011-11-09	14:56:32	83	ANNOYED or FRUSTRATED	1	Happiness_7	483	471	806	1289	476935	4	1	1	3	4	1	1	3	3	4		63		#NULL!	#NULL!	#NULL!	#NULL!	#NULL!	00.533	00.515	Female	19	Chinese	15
9	1	2011-11-09	14:56:32	137	EXCITED and HAPPY	1	Happiness_7	483	471	5584	6067	787466	4	1	1	3	4	1	1	3	3	4		63		#NULL!	#NULL!	#NULL!	#NULL!	#NULL!	00.533	00.515	Female	19	Chinese	15
9	1	2011-11-09	14:56:32	88	FRIGHTENED	2	Happiness_7	483	471	1132	1615	503710	4	1	1	3	4	1	1	3	3	4		63		#NULL!	#NULL!	#NULL!	#NULL!	#NULL!	00.533	00.515	Female	19	Chinese	15
9	1	2011-11-09	14:56:32	30	IN GREAT PAIN	2	Happiness_7	483	471	2335	2818	200646	4	1	1	3	4	1	1	3	3	4		63		#NULL!	#NULL!	#NULL!	#NULL!	#NULL!	00.533	00.515	Female	19	Chinese	15
9	1	2011-11-09	14:56:32	178	SURPRISED or STARTLED	4	Happiness_7	483	471	1739	2222	1036876	4	1	1	3	4	1	1	3	3	4		63		#NULL!	#NULL!	#NULL!	#NULL!	#NULL!	00.533	00.515	Female	19	Chinese	15
9	1	2011-11-09	14:56:32	84	AGGRESSIVE or ANGRY	1	Happiness_8	943	943	2001	2944	482196	4	1	1	3	4	1	1	3	3	4		63		#NULL!	#NULL!	#NULL!	#NULL!	#NULL!	00.959	00.959	Female	19	Chinese	15
9	1	2011-11-09	14:56:32	74	ANNOYED or FRUSTRATED	2	Happiness_8	943	943	1075	2018	437940	4	1	1	3	4	1	1	3	3	4		63		#NULL!	#NULL!	#NULL!	#NULL!	#NULL!	00.959	00.959	Female	19	Chinese	15
9	1	2011-11-09	14:56:32	151	EXCITED and HAPPY	1	Happiness_8	943	943	375	1318	866089	4	1	1	3	4	1	1	3	3	4		63		#NULL!	#NULL!	#NULL!	#NULL!	#NULL!	00.959	00.959	Female	19	Chinese	15
9	1	2011-11-09	14:56:32	161	FRIGHTENED	5	Happiness_8	943	943	1788	2731	946182	4	1	1	3	4	1	1	3	3	4		63		#NULL!	#NULL!	#NULL!	#NULL!	#NULL!	00.959	00.959	Female	19	Chinese	15
9	1	2011-11-09	14:56:32	26	IN GREAT PAIN	1	Happiness_8	943	943	1434	2377	176577	4	1	1	3	4	1	1	3	3	4		63		#NULL!	#NULL!	#NULL!	#NULL!	#NULL!	00.959	00.959	Female	19	Chinese	15
9	1	2011-11-09	14:56:32	109	SURPRISED or STARTLED	4	Happiness_8	943	943	539	1482	612664	4	1	1	3	4	1	1	3	3	4		63		#NULL!	#NULL!	#NULL!	#NULL!	#NULL!	00.959	00.959	Female	19	Chinese	15
9	1	2011-11-09	14:56:32	127	AGGRESSIVE or ANGRY	1	Pain_6	836	762	1779	2615	713199	4	1	1	3	4	1	1	3	3	4		63		#NULL!	#NULL!	#NULL!	#NULL!	#NULL!	00.942	00.771	Female	19	Chinese	15
9	1	2011-11-09	14:56:32	42	ANNOYED or FRUSTRATED	2	Pain_6	836	762	2508	3344	269265	4	1	1	3	4	1	1	3	3	4		63		#NULL!	#NULL!	#NULL!	#NULL!	#NULL!	00.942	00.771	Female	19	Chinese	15
9	1	2011-11-09	14:56:32	146	EXCITED and HAPPY	1	Pain_6	836	762	5121	5957	837633	4	1	1	3	4	1	1	3	3	4		63		#NULL!	#NULL!	#NULL!	#NULL!	#NULL!	00.942	00.771	Female	19	Chinese	15
9	1	2011-11-09	14:56:32	62	FRIGHTENED	2	Pain_6	836	762	1778	2614	374750	4	1	1	3	4	1	1	3	3	4		63		#NULL!	#NULL!	#NULL!	#NULL!	#NULL!	00.942	00.771	Female	19	Chinese	15
9	1	2011-11-09	14:56:32	98	IN GREAT PAIN	4	Pain_6	836	762	1934	2770	555509	4	1	1	3	4	1	1	3	3	4		63		#NULL!	#NULL!	#NULL!	#NULL!	#NULL!	00.942	00.771	Female	19	Chinese	15
9	1	2011-11-09	14:56:32	59	SURPRISED or STARTLED	3	Pain_6	836	762	3196	4032	360990	4	1	1	3	4	1	1	3	3	4		63		#NULL!	#NULL!	#NULL!	#NULL!	#NULL!	00.942	00.771	Female	19	Chinese	15
9	1	2011-11-09	14:56:32	101	AGGRESSIVE or ANGRY	2	Happiness_9	1308	1191	701	2009	576489	4	1	1	3	4	1	1	3	3	4		63		#NULL!	#NULL!	#NULL!	#NULL!	#NULL!	01.322	01.322	Female	19	Chinese	15
9	1	2011-11-09	14:56:32	21	ANNOYED or FRUSTRATED	5	Happiness_9	1308	1191	2096	3404	149302	4	1	1	3	4	1	1	3	3	4		63		#NULL!	#NULL!	#NULL!	#NULL!	#NULL!	01.322	01.322	Female	19	Chinese	15
9	1	2011-11-09	14:56:32	92	EXCITED and HAPPY	1	Happiness_9	1308	1191	1825	3133	523679	4	1	1	3	4	1	1	3	3	4		63		#NULL!	#NULL!	#NULL!	#NULL!	#NULL!	01.322	01.322	Female	19	Chinese	15
9	1	2011-11-09	14:56:32	155	FRIGHTENED	4	Happiness_9	1308	1191	1830	3138	895126	4	1	1	3	4	1	1	3	3	4		63		#NULL!	#NULL!	#NULL!	#NULL!	#NULL!	01.322	01.322	Female	19	Chinese	15
9	1	2011-11-09	14:56:32	53	IN GREAT PAIN	4	Happiness_9	1308	1191	1778	3086	329186	4	1	1	3	4	1	1	3	3	4		63		#NULL!	#NULL!	#NULL!	#NULL!	#NULL!	01.322	01.322	Female	19	Chinese	15
9	1	2011-11-09	14:56:32	67	SURPRISED or STARTLED	2	Happiness_9	1308	1191	1677	2985	401253	4	1	1	3	4	1	1	3	3	4		63		#NULL!	#NULL!	#NULL!	#NULL!	#NULL!	01.322	01.322	Female	19	Chinese	15
9	1	2011-11-09	14:56:32	116	AGGRESSIVE or ANGRY	2	Happiness_10	676	595	533	1209	654937	4	1	1	3	4	1	1	3	3	4		63		#NULL!	#NULL!	#NULL!	#NULL!	#NULL!	00.684	00.684	Female	19	Chinese	15
9	1	2011-11-09	14:56:32	32	ANNOYED or FRUSTRATED	2	Happiness_10	676	595	1424	2100	211082	4	1	1	3	4	1	1	3	3	4		63		#NULL!	#NULL!	#NULL!	#NULL!	#NULL!	00.684	00.684	Female	19	Chinese	15
9	1	2011-11-09	14:56:32	93	EXCITED and HAPPY	1	Happiness_10	676	595	2658	3334	529257	4	1	1	3	4	1	1	3	3	4		63		#NULL!	#NULL!	#NULL!	#NULL!	#NULL!	00.684	00.684	Female	19	Chinese	15
9	1	2011-11-09	14:56:32	130	FRIGHTENED	4	Happiness_10	676	595	6206	6882	740024	4	1	1	3	4	1	1	3	3	4		63		#NULL!	#NULL!	#NULL!	#NULL!	#NULL!	00.684	00.684	Female	19	Chinese	15
9	1	2011-11-09	14:56:32	78	IN GREAT PAIN	4	Happiness_10	676	595	1738	2414	457371	4	1	1	3	4	1	1	3	3	4		63		#NULL!	#NULL!	#NULL!	#NULL!	#NULL!	00.684	00.684	Female	19	Chinese	15
9	1	2011-11-09	14:56:32	77	SURPRISED or STARTLED	5	Happiness_10	676	595	1418	2094	452676	4	1	1	3	4	1	1	3	3	4		63		#NULL!	#NULL!	#NULL!	#NULL!	#NULL!	00.684	00.684	Female	19	Chinese	15
9	1	2011-11-09	14:56:32	17	AGGRESSIVE or ANGRY	2	Happiness_11	1432	1397	3203	4635	130930	4	1	1	3	4	1	1	3	3	4		63		#NULL!	#NULL!	#NULL!	#NULL!	#NULL!	01.496	01.496	Female	19	Chinese	15
9	1	2011-11-09	14:56:32	55	ANNOYED or FRUSTRATED	2	Happiness_11	1432	1397	917	2349	340389	4	1	1	3	4	1	1	3	3	4		63		#NULL!	#NULL!	#NULL!	#NULL!	#NULL!	01.496	01.496	Female	19	Chinese	15
9	1	2011-11-09	14:56:32	120	EXCITED and HAPPY	1	Happiness_11	1432	1397	2509	3941	672212	4	1	1	3	4	1	1	3	3	4		63		#NULL!	#NULL!	#NULL!	#NULL!	#NULL!	01.496	01.496	Female	19	Chinese	15
9	1	2011-11-09	14:56:32	63	FRIGHTENED	4	Happiness_11	1432	1397	1385	2817	379903	4	1	1	3	4	1	1	3	3	4		63		#NULL!	#NULL!	#NULL!	#NULL!	#NULL!	01.496	01.496	Female	19	Chinese	15
9	1	2011-11-09	14:56:32	168	IN GREAT PAIN	3	Happiness_11	1432	1397	1813	3245	981861	4	1	1	3	4	1	1	3	3	4		63		#NULL!	#NULL!	#NULL!	#NULL!	#NULL!	01.496	01.496	Female	19	Chinese	15
9	1	2011-11-09	14:56:32	171	SURPRISED or STARTLED	4	Happiness_11	1432	1397	3603	5035	1000166	4	1	1	3	4	1	1	3	3	4		63		#NULL!	#NULL!	#NULL!	#NULL!	#NULL!	01.496	01.496	Female	19	Chinese	15
10	1	2011-11-09	15:22:46	141	AGGRESSIVE or ANGRY	5	Fear_1	1076	836	1745	2821	1011531	1	4	2	2	1	5	5	4	4	3		31		#NULL!	#NULL!	#NULL!	#NULL!	#NULL!	01.124	00.874	Male	18	English	20
10	1	2011-11-09	15:22:46	58	ANNOYED or FRUSTRATED	4	Fear_1	1076	836	2011	3087	451586	1	4	2	2	1	5	5	4	4	3		31		#NULL!	#NULL!	#NULL!	#NULL!	#NULL!	01.124	00.874	Male	18	English	20
10	1	2011-11-09	15:22:46	126	EXCITED and HAPPY	2	Fear_1	1076	836	6473	7549	918610	1	4	2	2	1	5	5	4	4	3		31		#NULL!	#NULL!	#NULL!	#NULL!	#NULL!	01.124	00.874	Male	18	English	20
10	1	2011-11-09	15:22:46	94	FRIGHTENED	5	Fear_1	1076	836	2686	3762	696666	1	4	2	2	1	5	5	4	4	3		31		#NULL!	#NULL!	#NULL!	#NULL!	#NULL!	01.124	00.874	Male	18	English	20
10	1	2011-11-09	15:22:46	5	IN GREAT PAIN	5	Fear_1	1076	836	3899	4975	83000	1	4	2	2	1	5	5	4	4	3		31		#NULL!	#NULL!	#NULL!	#NULL!	#NULL!	01.124	00.874	Male	18	English	20
10	1	2011-11-09	15:22:46	43	SURPRISED or STARTLED	4	Fear_1	1076	836	1809	2885	355922	1	4	2	2	1	5	5	4	4	3		31		#NULL!	#NULL!	#NULL!	#NULL!	#NULL!	01.124	00.874	Male	18	English	20
10	1	2011-11-09	15:22:46	51	AGGRESSIVE or ANGRY	1	Frustration_1	338	338	3677	4015	411821	1	4	2	2	1	5	5	4	4	3		31		#NULL!	#NULL!	#NULL!	#NULL!	#NULL!	00.338	00.338	Male	18	English	20
10	1	2011-11-09	15:22:46	53	ANNOYED or FRUSTRATED	4	Frustration_1	338	338	1244	1582	421260	1	4	2	2	1	5	5	4	4	3		31		#NULL!	#NULL!	#NULL!	#NULL!	#NULL!	00.338	00.338	Male	18	English	20
10	1	2011-11-09	15:22:46	36	EXCITED and HAPPY	2	Frustration_1	338	338	4684	5022	304426	1	4	2	2	1	5	5	4	4	3		31		#NULL!	#NULL!	#NULL!	#NULL!	#NULL!	00.338	00.338	Male	18	English	20
10	1	2011-11-09	15:22:46	89	FRIGHTENED	4	Frustration_1	338	338	8844	9182	670611	1	4	2	2	1	5	5	4	4	3		31		#NULL!	#NULL!	#NULL!	#NULL!	#NULL!	00.338	00.338	Male	18	English	20
10	1	2011-11-09	15:22:46	132	IN GREAT PAIN	2	Frustration_1	338	338	6994	7332	955696	1	4	2	2	1	5	5	4	4	3		31		#NULL!	#NULL!	#NULL!	#NULL!	#NULL!	00.338	00.338	Male	18	English	20
10	1	2011-11-09	15:22:46	21	SURPRISED or STARTLED	4	Frustration_1	338	338	4617	4955	204790	1	4	2	2	1	5	5	4	4	3		31		#NULL!	#NULL!	#NULL!	#NULL!	#NULL!	00.338	00.338	Male	18	English	20
10	1	2011-11-09	15:22:46	124	AGGRESSIVE or ANGRY	3	Pain_1	1436	1436	8759	10195	903990	1	4	2	2	1	5	5	4	4	3		31		#NULL!	#NULL!	#NULL!	#NULL!	#NULL!	01.436	01.436	Male	18	English	20
10	1	2011-11-09	15:22:46	134	ANNOYED or FRUSTRATED	3	Pain_1	1436	1436	987	2423	964596	1	4	2	2	1	5	5	4	4	3		31		#NULL!	#NULL!	#NULL!	#NULL!	#NULL!	01.436	01.436	Male	18	English	20
10	1	2011-11-09	15:22:46	145	EXCITED and HAPPY	2	Pain_1	1436	1436	767	2203	1047631	1	4	2	2	1	5	5	4	4	3		31		#NULL!	#NULL!	#NULL!	#NULL!	#NULL!	01.436	01.436	Male	18	English	20
10	1	2011-11-09	15:22:46	118	FRIGHTENED	4	Pain_1	1436	1436	262	1698	863083	1	4	2	2	1	5	5	4	4	3		31		#NULL!	#NULL!	#NULL!	#NULL!	#NULL!	01.436	01.436	Male	18	English	20
10	1	2011-11-09	15:22:46	12	IN GREAT PAIN	2	Pain_1	1436	1436	8188	9624	142551	1	4	2	2	1	5	5	4	4	3		31		#NULL!	#NULL!	#NULL!	#NULL!	#NULL!	01.436	01.436	Male	18	English	20
10	1	2011-11-09	15:22:46	111	SURPRISED or STARTLED	3	Pain_1	1436	1436	1886	3322	814096	1	4	2	2	1	5	5	4	4	3		31		#NULL!	#NULL!	#NULL!	#NULL!	#NULL!	01.436	01.436	Male	18	English	20
10	1	2011-11-09	15:22:46	57	AGGRESSIVE or ANGRY	2	Surprise_1	466	421	2623	3089	446194	1	4	2	2	1	5	5	4	4	3		31		#NULL!	#NULL!	#NULL!	#NULL!	#NULL!	00.539	00.409	Male	18	English	20
10	1	2011-11-09	15:22:46	115	ANNOYED or FRUSTRATED	2	Surprise_1	466	421	2076	2542	847730	1	4	2	2	1	5	5	4	4	3		31		#NULL!	#NULL!	#NULL!	#NULL!	#NULL!	00.539	00.409	Male	18	English	20
10	1	2011-11-09	15:22:46	68	EXCITED and HAPPY	3	Surprise_1	466	421	1354	1820	530184	1	4	2	2	1	5	5	4	4	3		31		#NULL!	#NULL!	#NULL!	#NULL!	#NULL!	00.539	00.409	Male	18	English	20
10	1	2011-11-09	15:22:46	56	FRIGHTENED	4	Surprise_1	466	421	5240	5706	440863	1	4	2	2	1	5	5	4	4	3		31		#NULL!	#NULL!	#NULL!	#NULL!	#NULL!	00.539	00.409	Male	18	English	20
10	1	2011-11-09	15:22:46	79	IN GREAT PAIN	1	Surprise_1	466	421	1175	1641	598015	1	4	2	2	1	5	5	4	4	3		31		#NULL!	#NULL!	#NULL!	#NULL!	#NULL!	00.539	00.409	Male	18	English	20
10	1	2011-11-09	15:22:46	101	SURPRISED or STARTLED	4	Surprise_1	466	421	5175	5641	742377	1	4	2	2	1	5	5	4	4	3		31		#NULL!	#NULL!	#NULL!	#NULL!	#NULL!	00.539	00.409	Male	18	English	20
10	1	2011-11-09	15:22:46	22	AGGRESSIVE or ANGRY	2	Pain_2	691	672	1716	2407	209440	1	4	2	2	1	5	5	4	4	3		31		#NULL!	#NULL!	#NULL!	#NULL!	#NULL!	00.706	00.706	Male	18	English	20
10	1	2011-11-09	15:22:46	168	ANNOYED or FRUSTRATED	4	Pain_2	691	672	5474	6165	1204177	1	4	2	2	1	5	5	4	4	3		31		#NULL!	#NULL!	#NULL!	#NULL!	#NULL!	00.706	00.706	Male	18	English	20
10	1	2011-11-09	15:22:46	175	EXCITED and HAPPY	3	Pain_2	691	672	1423	2114	1247698	1	4	2	2	1	5	5	4	4	3		31		#NULL!	#NULL!	#NULL!	#NULL!	#NULL!	00.706	00.706	Male	18	English	20
10	1	2011-11-09	15:22:46	77	FRIGHTENED	4	Pain_2	691	672	2131	2822	589795	1	4	2	2	1	5	5	4	4	3		31		#NULL!	#NULL!	#NULL!	#NULL!	#NULL!	00.706	00.706	Male	18	English	20
10	1	2011-11-09	15:22:46	24	IN GREAT PAIN	4	Pain_2	691	672	3301	3992	224766	1	4	2	2	1	5	5	4	4	3		31		#NULL!	#NULL!	#NULL!	#NULL!	#NULL!	00.706	00.706	Male	18	English	20
10	1	2011-11-09	15:22:46	170	SURPRISED or STARTLED	2	Pain_2	691	672	1399	2090	1214162	1	4	2	2	1	5	5	4	4	3		31		#NULL!	#NULL!	#NULL!	#NULL!	#NULL!	00.706	00.706	Male	18	English	20
10	1	2011-11-09	15:22:46	15	AGGRESSIVE or ANGRY	4	Surprise_2	281	281	3807	4088	161928	1	4	2	2	1	5	5	4	4	3		31		#NULL!	#NULL!	#NULL!	#NULL!	#NULL!	00.311	00.311	Male	18	English	20
10	1	2011-11-09	15:22:46	61	ANNOYED or FRUSTRATED	3	Surprise_2	281	281	5164	5445	471326	1	4	2	2	1	5	5	4	4	3		31		#NULL!	#NULL!	#NULL!	#NULL!	#NULL!	00.311	00.311	Male	18	English	20
10	1	2011-11-09	15:22:46	19	EXCITED and HAPPY	4	Surprise_2	281	281	3192	3473	190668	1	4	2	2	1	5	5	4	4	3		31		#NULL!	#NULL!	#NULL!	#NULL!	#NULL!	00.311	00.311	Male	18	English	20
10	1	2011-11-09	15:22:46	73	FRIGHTENED	4	Surprise_2	281	281	1511	1792	564871	1	4	2	2	1	5	5	4	4	3		31		#NULL!	#NULL!	#NULL!	#NULL!	#NULL!	00.311	00.311	Male	18	English	20
10	1	2011-11-09	15:22:46	75	IN GREAT PAIN	1	Surprise_2	281	281	2424	2705	579360	1	4	2	2	1	5	5	4	4	3		31		#NULL!	#NULL!	#NULL!	#NULL!	#NULL!	00.311	00.311	Male	18	English	20
10	1	2011-11-09	15:22:46	179	SURPRISED or STARTLED	5	Surprise_2	281	281	1448	1729	1277069	1	4	2	2	1	5	5	4	4	3		31		#NULL!	#NULL!	#NULL!	#NULL!	#NULL!	00.311	00.311	Male	18	English	20
10	1	2011-11-09	15:22:46	20	AGGRESSIVE or ANGRY	4	Pain_3	1787	1787	2725	4512	197585	1	4	2	2	1	5	5	4	4	3		31		#NULL!	#NULL!	#NULL!	#NULL!	#NULL!	02.093	01.876	Male	18	English	20
10	1	2011-11-09	15:22:46	85	ANNOYED or FRUSTRATED	2	Pain_3	1787	1787	2116	3903	642256	1	4	2	2	1	5	5	4	4	3		31		#NULL!	#NULL!	#NULL!	#NULL!	#NULL!	02.093	01.876	Male	18	English	20
10	1	2011-11-09	15:22:46	26	EXCITED and HAPPY	1	Pain_3	1787	1787	1159	2946	236828	1	4	2	2	1	5	5	4	4	3		31		#NULL!	#NULL!	#NULL!	#NULL!	#NULL!	02.093	01.876	Male	18	English	20
10	1	2011-11-09	15:22:46	113	FRIGHTENED	4	Pain_3	1787	1787	12295	14082	837546	1	4	2	2	1	5	5	4	4	3		31		#NULL!	#NULL!	#NULL!	#NULL!	#NULL!	02.093	01.876	Male	18	English	20
10	1	2011-11-09	15:22:46	87	IN GREAT PAIN	4	Pain_3	1787	1787	615	2402	652393	1	4	2	2	1	5	5	4	4	3		31		#NULL!	#NULL!	#NULL!	#NULL!	#NULL!	02.093	01.876	Male	18	English	20
10	1	2011-11-09	15:22:46	160	SURPRISED or STARTLED	1	Pain_3	1787	1787	2145	3932	1148027	1	4	2	2	1	5	5	4	4	3		31		#NULL!	#NULL!	#NULL!	#NULL!	#NULL!	02.093	01.876	Male	18	English	20
10	1	2011-11-09	15:22:46	35	AGGRESSIVE or ANGRY	5	Fear_2	1982	1882	1896	3878	297137	1	4	2	2	1	5	5	4	4	3		31		#NULL!	#NULL!	#NULL!	#NULL!	#NULL!	02.024	01.913	Male	18	English	20
10	1	2011-11-09	15:22:46	117	ANNOYED or FRUSTRATED	5	Fear_2	1982	1882	760	2742	859051	1	4	2	2	1	5	5	4	4	3		31		#NULL!	#NULL!	#NULL!	#NULL!	#NULL!	02.024	01.913	Male	18	English	20
10	1	2011-11-09	15:22:46	121	EXCITED and HAPPY	1	Fear_2	1982	1882	1219	3201	880432	1	4	2	2	1	5	5	4	4	3		31		#NULL!	#NULL!	#NULL!	#NULL!	#NULL!	02.024	01.913	Male	18	English	20
10	1	2011-11-09	15:22:46	110	FRIGHTENED	4	Fear_2	1982	1882	7731	9713	808448	1	4	2	2	1	5	5	4	4	3		31		#NULL!	#NULL!	#NULL!	#NULL!	#NULL!	02.024	01.913	Male	18	English	20
10	1	2011-11-09	15:22:46	178	IN GREAT PAIN	5	Fear_2	1982	1882	3179	5161	1273070	1	4	2	2	1	5	5	4	4	3		31		#NULL!	#NULL!	#NULL!	#NULL!	#NULL!	02.024	01.913	Male	18	English	20
10	1	2011-11-09	15:22:46	125	SURPRISED or STARTLED	3	Fear_2	1982	1882	447	2429	908748	1	4	2	2	1	5	5	4	4	3		31		#NULL!	#NULL!	#NULL!	#NULL!	#NULL!	02.024	01.913	Male	18	English	20
10	1	2011-11-09	15:22:46	97	AGGRESSIVE or ANGRY	4	Fear_3	540	391	1287	1827	711880	1	4	2	2	1	5	5	4	4	3		31		#NULL!	#NULL!	#NULL!	#NULL!	#NULL!	00.540	00.400	Male	18	English	20
10	1	2011-11-09	15:22:46	13	ANNOYED or FRUSTRATED	5	Fear_3	540	391	3552	4092	148891	1	4	2	2	1	5	5	4	4	3		31		#NULL!	#NULL!	#NULL!	#NULL!	#NULL!	00.540	00.400	Male	18	English	20
10	1	2011-11-09	15:22:46	45	EXCITED and HAPPY	1	Fear_3	540	391	2288	2828	367604	1	4	2	2	1	5	5	4	4	3		31		#NULL!	#NULL!	#NULL!	#NULL!	#NULL!	00.540	00.400	Male	18	English	20
10	1	2011-11-09	15:22:46	14	FRIGHTENED	2	Fear_3	540	391	3929	4469	155580	1	4	2	2	1	5	5	4	4	3		31		#NULL!	#NULL!	#NULL!	#NULL!	#NULL!	00.540	00.400	Male	18	English	20
10	1	2011-11-09	15:22:46	135	IN GREAT PAIN	1	Fear_3	540	391	3928	4468	971333	1	4	2	2	1	5	5	4	4	3		31		#NULL!	#NULL!	#NULL!	#NULL!	#NULL!	00.540	00.400	Male	18	English	20
10	1	2011-11-09	15:22:46	10	SURPRISED or STARTLED	5	Fear_3	540	391	3401	3941	124846	1	4	2	2	1	5	5	4	4	3		31		#NULL!	#NULL!	#NULL!	#NULL!	#NULL!	00.540	00.400	Male	18	English	20
10	1	2011-11-09	15:22:46	78	AGGRESSIVE or ANGRY	5	Fear_4	1080	572	927	2007	594107	1	4	2	2	1	5	5	4	4	3		31		#NULL!	#NULL!	#NULL!	#NULL!	#NULL!	01.089	00.700	Male	18	English	20
10	1	2011-11-09	15:22:46	95	ANNOYED or FRUSTRATED	5	Fear_4	1080	572	1229	2309	701258	1	4	2	2	1	5	5	4	4	3		31		#NULL!	#NULL!	#NULL!	#NULL!	#NULL!	01.089	00.700	Male	18	English	20
10	1	2011-11-09	15:22:46	92	EXCITED and HAPPY	1	Fear_4	1080	572	987	2067	685403	1	4	2	2	1	5	5	4	4	3		31		#NULL!	#NULL!	#NULL!	#NULL!	#NULL!	01.089	00.700	Male	18	English	20
10	1	2011-11-09	15:22:46	177	FRIGHTENED	3	Fear_4	1080	572	3164	4244	1265574	1	4	2	2	1	5	5	4	4	3		31		#NULL!	#NULL!	#NULL!	#NULL!	#NULL!	01.089	00.700	Male	18	English	20
10	1	2011-11-09	15:22:46	154	IN GREAT PAIN	2	Fear_4	1080	572	2535	3615	1105582	1	4	2	2	1	5	5	4	4	3		31		#NULL!	#NULL!	#NULL!	#NULL!	#NULL!	01.089	00.700	Male	18	English	20
10	1	2011-11-09	15:22:46	150	SURPRISED or STARTLED	4	Fear_4	1080	572	4091	5171	1084980	1	4	2	2	1	5	5	4	4	3		31		#NULL!	#NULL!	#NULL!	#NULL!	#NULL!	01.089	00.700	Male	18	English	20
10	1	2011-11-09	15:22:46	91	AGGRESSIVE or ANGRY	5	Pain_4	2836	2786	880	3716	681091	1	4	2	2	1	5	5	4	4	3		31		#NULL!	#NULL!	#NULL!	#NULL!	#NULL!	03.109	02.740	Male	18	English	20
10	1	2011-11-09	15:22:46	147	ANNOYED or FRUSTRATED	4	Pain_4	2836	2786	1553	4389	1063025	1	4	2	2	1	5	5	4	4	3		31		#NULL!	#NULL!	#NULL!	#NULL!	#NULL!	03.109	02.740	Male	18	English	20
10	1	2011-11-09	15:22:46	82	EXCITED and HAPPY	1	Pain_4	2836	2786	1723	4559	618800	1	4	2	2	1	5	5	4	4	3		31		#NULL!	#NULL!	#NULL!	#NULL!	#NULL!	03.109	02.740	Male	18	English	20
10	1	2011-11-09	15:22:46	67	FRIGHTENED	4	Pain_4	2836	2786	3858	6694	526091	1	4	2	2	1	5	5	4	4	3		31		#NULL!	#NULL!	#NULL!	#NULL!	#NULL!	03.109	02.740	Male	18	English	20
10	1	2011-11-09	15:22:46	100	IN GREAT PAIN	4	Pain_4	2836	2786	2204	5040	734446	1	4	2	2	1	5	5	4	4	3		31		#NULL!	#NULL!	#NULL!	#NULL!	#NULL!	03.109	02.740	Male	18	English	20
10	1	2011-11-09	15:22:46	96	SURPRISED or STARTLED	1	Pain_4	2836	2786	1312	4148	707822	1	4	2	2	1	5	5	4	4	3		31		#NULL!	#NULL!	#NULL!	#NULL!	#NULL!	03.109	02.740	Male	18	English	20
10	1	2011-11-09	15:22:46	153	AGGRESSIVE or ANGRY	4	Happiness_1	930	728	1614	2544	1099735	1	4	2	2	1	5	5	4	4	3		31		#NULL!	#NULL!	#NULL!	#NULL!	#NULL!	01.501	00.883	Male	18	English	20
10	1	2011-11-09	15:22:46	84	ANNOYED or FRUSTRATED	4	Happiness_1	930	728	1366	2296	636007	1	4	2	2	1	5	5	4	4	3		31		#NULL!	#NULL!	#NULL!	#NULL!	#NULL!	01.501	00.883	Male	18	English	20
10	1	2011-11-09	15:22:46	59	EXCITED and HAPPY	1	Happiness_1	930	728	3648	4578	458487	1	4	2	2	1	5	5	4	4	3		31		#NULL!	#NULL!	#NULL!	#NULL!	#NULL!	01.501	00.883	Male	18	English	20
10	1	2011-11-09	15:22:46	16	FRIGHTENED	4	Happiness_1	930	728	5329	6259	170495	1	4	2	2	1	5	5	4	4	3		31		#NULL!	#NULL!	#NULL!	#NULL!	#NULL!	01.501	00.883	Male	18	English	20
10	1	2011-11-09	15:22:46	129	IN GREAT PAIN	4	Happiness_1	930	728	1398	2328	931973	1	4	2	2	1	5	5	4	4	3		31		#NULL!	#NULL!	#NULL!	#NULL!	#NULL!	01.501	00.883	Male	18	English	20
10	1	2011-11-09	15:22:46	174	SURPRISED or STARTLED	1	Happiness_1	930	728	2289	3219	1243343	1	4	2	2	1	5	5	4	4	3		31		#NULL!	#NULL!	#NULL!	#NULL!	#NULL!	01.501	00.883	Male	18	English	20
10	1	2011-11-09	15:22:46	122	AGGRESSIVE or ANGRY	3	Surprise_3	433	433	2403	2836	885511	1	4	2	2	1	5	5	4	4	3		31		#NULL!	#NULL!	#NULL!	#NULL!	#NULL!	00.489	00.423	Male	18	English	20
10	1	2011-11-09	15:22:46	172	ANNOYED or FRUSTRATED	3	Surprise_3	433	433	6774	7207	1232670	1	4	2	2	1	5	5	4	4	3		31		#NULL!	#NULL!	#NULL!	#NULL!	#NULL!	00.489	00.423	Male	18	English	20
10	1	2011-11-09	15:22:46	33	EXCITED and HAPPY	3	Surprise_3	433	433	2933	3366	280145	1	4	2	2	1	5	5	4	4	3		31		#NULL!	#NULL!	#NULL!	#NULL!	#NULL!	00.489	00.423	Male	18	English	20
10	1	2011-11-09	15:22:46	69	FRIGHTENED	3	Surprise_3	433	433	5086	5519	537957	1	4	2	2	1	5	5	4	4	3		31		#NULL!	#NULL!	#NULL!	#NULL!	#NULL!	00.489	00.423	Male	18	English	20
10	1	2011-11-09	15:22:46	108	IN GREAT PAIN	3	Surprise_3	433	433	1507	1940	787834	1	4	2	2	1	5	5	4	4	3		31		#NULL!	#NULL!	#NULL!	#NULL!	#NULL!	00.489	00.423	Male	18	English	20
10	1	2011-11-09	15:22:46	18	SURPRISED or STARTLED	5	Surprise_3	433	433	1644	2077	184947	1	4	2	2	1	5	5	4	4	3		31		#NULL!	#NULL!	#NULL!	#NULL!	#NULL!	00.489	00.423	Male	18	English	20
10	1	2011-11-09	15:22:46	152	AGGRESSIVE or ANGRY	1	Surprise_4	390	361	2566	2956	1094921	1	4	2	2	1	5	5	4	4	3		31		#NULL!	#NULL!	#NULL!	#NULL!	#NULL!	00.430	00.303	Male	18	English	20
10	1	2011-11-09	15:22:46	55	ANNOYED or FRUSTRATED	1	Surprise_4	390	361	2248	2638	432903	1	4	2	2	1	5	5	4	4	3		31		#NULL!	#NULL!	#NULL!	#NULL!	#NULL!	00.430	00.303	Male	18	English	20
10	1	2011-11-09	15:22:46	90	EXCITED and HAPPY	4	Surprise_4	390	361	1716	2106	674973	1	4	2	2	1	5	5	4	4	3		31		#NULL!	#NULL!	#NULL!	#NULL!	#NULL!	00.430	00.303	Male	18	English	20
10	1	2011-11-09	15:22:46	6	FRIGHTENED	4	Surprise_4	390	361	4626	5016	90271	1	4	2	2	1	5	5	4	4	3		31		#NULL!	#NULL!	#NULL!	#NULL!	#NULL!	00.430	00.303	Male	18	English	20
10	1	2011-11-09	15:22:46	120	IN GREAT PAIN	1	Surprise_4	390	361	1443	1833	874957	1	4	2	2	1	5	5	4	4	3		31		#NULL!	#NULL!	#NULL!	#NULL!	#NULL!	00.430	00.303	Male	18	English	20
10	1	2011-11-09	15:22:46	167	SURPRISED or STARTLED	5	Surprise_4	390	361	1559	1949	1195754	1	4	2	2	1	5	5	4	4	3		31		#NULL!	#NULL!	#NULL!	#NULL!	#NULL!	00.430	00.303	Male	18	English	20
10	1	2011-11-09	15:22:46	3	AGGRESSIVE or ANGRY	1	Fear_5	3158	2840	2936	6094	67187	1	4	2	2	1	5	5	4	4	3		31		#NULL!	#NULL!	#NULL!	#NULL!	#NULL!	03.219	02.822	Male	18	English	20
10	1	2011-11-09	15:22:46	70	ANNOYED or FRUSTRATED	2	Fear_5	3158	2840	2083	5241	545594	1	4	2	2	1	5	5	4	4	3		31		#NULL!	#NULL!	#NULL!	#NULL!	#NULL!	03.219	02.822	Male	18	English	20
10	1	2011-11-09	15:22:46	98	EXCITED and HAPPY	1	Fear_5	3158	2840	682	3840	718117	1	4	2	2	1	5	5	4	4	3		31		#NULL!	#NULL!	#NULL!	#NULL!	#NULL!	03.219	02.822	Male	18	English	20
10	1	2011-11-09	15:22:46	46	FRIGHTENED	4	Fear_5	3158	2840	2359	5517	375453	1	4	2	2	1	5	5	4	4	3		31		#NULL!	#NULL!	#NULL!	#NULL!	#NULL!	03.219	02.822	Male	18	English	20
10	1	2011-11-09	15:22:46	17	IN GREAT PAIN	5	Fear_5	3158	2840	4550	7708	180610	1	4	2	2	1	5	5	4	4	3		31		#NULL!	#NULL!	#NULL!	#NULL!	#NULL!	03.219	02.822	Male	18	English	20
10	1	2011-11-09	15:22:46	23	SURPRISED or STARTLED	1	Fear_5	3158	2840	3534	6692	218550	1	4	2	2	1	5	5	4	4	3		31		#NULL!	#NULL!	#NULL!	#NULL!	#NULL!	03.219	02.822	Male	18	English	20
10	1	2011-11-09	15:22:46	76	AGGRESSIVE or ANGRY	2	Surprise_5	380	315	2733	3113	584710	1	4	2	2	1	5	5	4	4	3		31		#NULL!	#NULL!	#NULL!	#NULL!	#NULL!	00.490	00.301	Male	18	English	20
10	1	2011-11-09	15:22:46	66	ANNOYED or FRUSTRATED	2	Surprise_5	380	315	1699	2079	516951	1	4	2	2	1	5	5	4	4	3		31		#NULL!	#NULL!	#NULL!	#NULL!	#NULL!	00.490	00.301	Male	18	English	20
10	1	2011-11-09	15:22:46	99	EXCITED and HAPPY	2	Surprise_5	380	315	6206	6586	726975	1	4	2	2	1	5	5	4	4	3		31		#NULL!	#NULL!	#NULL!	#NULL!	#NULL!	00.490	00.301	Male	18	English	20
10	1	2011-11-09	15:22:46	8	FRIGHTENED	4	Surprise_5	380	315	4266	4646	111458	1	4	2	2	1	5	5	4	4	3		31		#NULL!	#NULL!	#NULL!	#NULL!	#NULL!	00.490	00.301	Male	18	English	20
10	1	2011-11-09	15:22:46	171	IN GREAT PAIN	4	Surprise_5	380	315	6439	6819	1223216	1	4	2	2	1	5	5	4	4	3		31		#NULL!	#NULL!	#NULL!	#NULL!	#NULL!	00.490	00.301	Male	18	English	20
10	1	2011-11-09	15:22:46	105	SURPRISED or STARTLED	4	Surprise_5	380	315	1822	2202	771632	1	4	2	2	1	5	5	4	4	3		31		#NULL!	#NULL!	#NULL!	#NULL!	#NULL!	00.490	00.301	Male	18	English	20
10	1	2011-11-09	15:22:46	74	AGGRESSIVE or ANGRY	4	Happiness_2	3775	3775	3189	6964	574418	1	4	2	2	1	5	5	4	4	3		31		#NULL!	#NULL!	#NULL!	#NULL!	#NULL!	03.874	03.874	Male	18	English	20
10	1	2011-11-09	15:22:46	31	ANNOYED or FRUSTRATED	4	Happiness_2	3775	3775	2544	6319	268203	1	4	2	2	1	5	5	4	4	3		31		#NULL!	#NULL!	#NULL!	#NULL!	#NULL!	03.874	03.874	Male	18	English	20
10	1	2011-11-09	15:22:46	148	EXCITED and HAPPY	1	Happiness_2	3775	3775	3702	7477	1073093	1	4	2	2	1	5	5	4	4	3		31		#NULL!	#NULL!	#NULL!	#NULL!	#NULL!	03.874	03.874	Male	18	English	20
10	1	2011-11-09	15:22:46	7	FRIGHTENED	3	Happiness_2	3775	3775	7933	11708	104527	1	4	2	2	1	5	5	4	4	3		31		#NULL!	#NULL!	#NULL!	#NULL!	#NULL!	03.874	03.874	Male	18	English	20
10	1	2011-11-09	15:22:46	180	IN GREAT PAIN	4	Happiness_2	3775	3775	3405	7180	1286577	1	4	2	2	1	5	5	4	4	3		31		#NULL!	#NULL!	#NULL!	#NULL!	#NULL!	03.874	03.874	Male	18	English	20
10	1	2011-11-09	15:22:46	112	SURPRISED or STARTLED	1	Happiness_2	3775	3775	570	4345	821047	1	4	2	2	1	5	5	4	4	3		31		#NULL!	#NULL!	#NULL!	#NULL!	#NULL!	03.874	03.874	Male	18	English	20
10	1	2011-11-09	15:22:46	83	AGGRESSIVE or ANGRY	2	Happiness_3	4749	4749	5436	10185	631472	1	4	2	2	1	5	5	4	4	3		31		#NULL!	#NULL!	#NULL!	#NULL!	#NULL!	04.749	04.670	Male	18	English	20
10	1	2011-11-09	15:22:46	4	ANNOYED or FRUSTRATED	4	Happiness_3	4749	4749	1301	6050	75726	1	4	2	2	1	5	5	4	4	3		31		#NULL!	#NULL!	#NULL!	#NULL!	#NULL!	04.749	04.670	Male	18	English	20
10	1	2011-11-09	15:22:46	106	EXCITED and HAPPY	1	Happiness_3	4749	4749	726	5475	779597	1	4	2	2	1	5	5	4	4	3		31		#NULL!	#NULL!	#NULL!	#NULL!	#NULL!	04.749	04.670	Male	18	English	20
10	1	2011-11-09	15:22:46	34	FRIGHTENED	2	Happiness_3	4749	4749	3631	8380	290936	1	4	2	2	1	5	5	4	4	3		31		#NULL!	#NULL!	#NULL!	#NULL!	#NULL!	04.749	04.670	Male	18	English	20
10	1	2011-11-09	15:22:46	109	IN GREAT PAIN	4	Happiness_3	4749	4749	1366	6115	796434	1	4	2	2	1	5	5	4	4	3		31		#NULL!	#NULL!	#NULL!	#NULL!	#NULL!	04.749	04.670	Male	18	English	20
10	1	2011-11-09	15:22:46	39	SURPRISED or STARTLED	1	Happiness_3	4749	4749	1512	6261	329860	1	4	2	2	1	5	5	4	4	3		31		#NULL!	#NULL!	#NULL!	#NULL!	#NULL!	04.749	04.670	Male	18	English	20
10	1	2011-11-09	15:22:46	155	AGGRESSIVE or ANGRY	2	Pain_5	1023	1023	2517	3540	1111436	1	4	2	2	1	5	5	4	4	3		31		#NULL!	#NULL!	#NULL!	#NULL!	#NULL!	01.088	01.088	Male	18	English	20
10	1	2011-11-09	15:22:46	144	ANNOYED or FRUSTRATED	1	Pain_5	1023	1023	1089	2112	1043115	1	4	2	2	1	5	5	4	4	3		31		#NULL!	#NULL!	#NULL!	#NULL!	#NULL!	01.088	01.088	Male	18	English	20
10	1	2011-11-09	15:22:46	128	EXCITED and HAPPY	1	Pain_5	1023	1023	782	1805	927326	1	4	2	2	1	5	5	4	4	3		31		#NULL!	#NULL!	#NULL!	#NULL!	#NULL!	01.088	01.088	Male	18	English	20
10	1	2011-11-09	15:22:46	2	FRIGHTENED	1	Pain_5	1023	1023	4471	5494	58689	1	4	2	2	1	5	5	4	4	3		31		#NULL!	#NULL!	#NULL!	#NULL!	#NULL!	01.088	01.088	Male	18	English	20
10	1	2011-11-09	15:22:46	107	IN GREAT PAIN	5	Pain_5	1023	1023	725	1748	783651	1	4	2	2	1	5	5	4	4	3		31		#NULL!	#NULL!	#NULL!	#NULL!	#NULL!	01.088	01.088	Male	18	English	20
10	1	2011-11-09	15:22:46	86	SURPRISED or STARTLED	1	Pain_5	1023	1023	2100	3123	647620	1	4	2	2	1	5	5	4	4	3		31		#NULL!	#NULL!	#NULL!	#NULL!	#NULL!	01.088	01.088	Male	18	English	20
10	1	2011-11-09	15:22:46	119	AGGRESSIVE or ANGRY	5	Anger_1	1633	1489	3841	5474	870866	1	4	2	2	1	5	5	4	4	3		31		#NULL!	#NULL!	#NULL!	#NULL!	#NULL!	01.863	01.446	Male	18	English	20
10	1	2011-11-09	15:22:46	127	ANNOYED or FRUSTRATED	4	Anger_1	1633	1489	723	2356	923285	1	4	2	2	1	5	5	4	4	3		31		#NULL!	#NULL!	#NULL!	#NULL!	#NULL!	01.863	01.446	Male	18	English	20
10	1	2011-11-09	15:22:46	38	EXCITED and HAPPY	3	Anger_1	1633	1489	773	2406	321180	1	4	2	2	1	5	5	4	4	3		31		#NULL!	#NULL!	#NULL!	#NULL!	#NULL!	01.863	01.446	Male	18	English	20
10	1	2011-11-09	15:22:46	50	FRIGHTENED	2	Anger_1	1633	1489	6451	8084	405554	1	4	2	2	1	5	5	4	4	3		31		#NULL!	#NULL!	#NULL!	#NULL!	#NULL!	01.863	01.446	Male	18	English	20
10	1	2011-11-09	15:22:46	88	IN GREAT PAIN	4	Anger_1	1633	1489	2868	4501	659184	1	4	2	2	1	5	5	4	4	3		31		#NULL!	#NULL!	#NULL!	#NULL!	#NULL!	01.863	01.446	Male	18	English	20
10	1	2011-11-09	15:22:46	161	SURPRISED or STARTLED	1	Anger_1	1633	1489	2037	3670	1154010	1	4	2	2	1	5	5	4	4	3		31		#NULL!	#NULL!	#NULL!	#NULL!	#NULL!	01.863	01.446	Male	18	English	20
10	1	2011-11-09	15:22:46	28	AGGRESSIVE or ANGRY	4	Anger_2	3168	2968	-714	2454	248342	1	4	2	2	1	5	5	4	4	3		31		#NULL!	#NULL!	#NULL!	#NULL!	#NULL!	03.185	02.911	Male	18	English	20
10	1	2011-11-09	15:22:46	30	ANNOYED or FRUSTRATED	5	Anger_2	3168	2968	-380	2788	259279	1	4	2	2	1	5	5	4	4	3		31		#NULL!	#NULL!	#NULL!	#NULL!	#NULL!	03.185	02.911	Male	18	English	20
10	1	2011-11-09	15:22:46	27	EXCITED and HAPPY	1	Anger_2	3168	2968	1055	4223	243482	1	4	2	2	1	5	5	4	4	3		31		#NULL!	#NULL!	#NULL!	#NULL!	#NULL!	03.185	02.911	Male	18	English	20
10	1	2011-11-09	15:22:46	48	FRIGHTENED	3	Anger_2	3168	2968	2194	5362	389658	1	4	2	2	1	5	5	4	4	3		31		#NULL!	#NULL!	#NULL!	#NULL!	#NULL!	03.185	02.911	Male	18	English	20
10	1	2011-11-09	15:22:46	41	IN GREAT PAIN	4	Anger_2	3168	2968	1534	4702	346168	1	4	2	2	1	5	5	4	4	3		31		#NULL!	#NULL!	#NULL!	#NULL!	#NULL!	03.185	02.911	Male	18	English	20
10	1	2011-11-09	15:22:46	169	SURPRISED or STARTLED	1	Anger_2	3168	2968	95	3263	1209858	1	4	2	2	1	5	5	4	4	3		31		#NULL!	#NULL!	#NULL!	#NULL!	#NULL!	03.185	02.911	Male	18	English	20
10	1	2011-11-09	15:22:46	162	AGGRESSIVE or ANGRY	2	Happiness_4	809	809	9169	9978	1166229	1	4	2	2	1	5	5	4	4	3		31		#NULL!	#NULL!	#NULL!	#NULL!	#NULL!	00.809	00.787	Male	18	English	20
10	1	2011-11-09	15:22:46	64	ANNOYED or FRUSTRATED	2	Happiness_4	809	809	15607	16416	508195	1	4	2	2	1	5	5	4	4	3		31		#NULL!	#NULL!	#NULL!	#NULL!	#NULL!	00.809	00.787	Male	18	English	20
10	1	2011-11-09	15:22:46	1	EXCITED and HAPPY	2	Happiness_4	809	809	9496	10305	50910	1	4	2	2	1	5	5	4	4	3		31		#NULL!	#NULL!	#NULL!	#NULL!	#NULL!	00.809	00.787	Male	18	English	20
10	1	2011-11-09	15:22:46	137	FRIGHTENED	4	Happiness_4	809	809	1392	2201	981272	1	4	2	2	1	5	5	4	4	3		31		#NULL!	#NULL!	#NULL!	#NULL!	#NULL!	00.809	00.787	Male	18	English	20
10	1	2011-11-09	15:22:46	25	IN GREAT PAIN	3	Happiness_4	809	809	3707	4516	231569	1	4	2	2	1	5	5	4	4	3		31		#NULL!	#NULL!	#NULL!	#NULL!	#NULL!	00.809	00.787	Male	18	English	20
10	1	2011-11-09	15:22:46	142	SURPRISED or STARTLED	4	Happiness_4	809	809	12520	13329	1027181	1	4	2	2	1	5	5	4	4	3		31		#NULL!	#NULL!	#NULL!	#NULL!	#NULL!	00.809	00.787	Male	18	English	20
10	1	2011-11-09	15:22:46	156	AGGRESSIVE or ANGRY	4	Happiness_5	1024	1024	4878	5902	1119624	1	4	2	2	1	5	5	4	4	3		31		#NULL!	#NULL!	#NULL!	#NULL!	#NULL!	01.113	01.113	Male	18	English	20
10	1	2011-11-09	15:22:46	159	ANNOYED or FRUSTRATED	3	Happiness_5	1024	1024	7447	8471	1141813	1	4	2	2	1	5	5	4	4	3		31		#NULL!	#NULL!	#NULL!	#NULL!	#NULL!	01.113	01.113	Male	18	English	20
10	1	2011-11-09	15:22:46	52	EXCITED and HAPPY	2	Happiness_5	1024	1024	2311	3335	417453	1	4	2	2	1	5	5	4	4	3		31		#NULL!	#NULL!	#NULL!	#NULL!	#NULL!	01.113	01.113	Male	18	English	20
10	1	2011-11-09	15:22:46	81	FRIGHTENED	4	Happiness_5	1024	1024	1069	2093	611842	1	4	2	2	1	5	5	4	4	3		31		#NULL!	#NULL!	#NULL!	#NULL!	#NULL!	01.113	01.113	Male	18	English	20
10	1	2011-11-09	15:22:46	93	IN GREAT PAIN	5	Happiness_5	1024	1024	1869	2893	690610	1	4	2	2	1	5	5	4	4	3		31		#NULL!	#NULL!	#NULL!	#NULL!	#NULL!	01.113	01.113	Male	18	English	20
10	1	2011-11-09	15:22:46	102	SURPRISED or STARTLED	2	Happiness_5	1024	1024	11768	12792	757410	1	4	2	2	1	5	5	4	4	3		31		#NULL!	#NULL!	#NULL!	#NULL!	#NULL!	01.113	01.113	Male	18	English	20
10	1	2011-11-09	15:22:46	158	AGGRESSIVE or ANGRY	2	Happiness_6	931	931	1914	2845	1131127	1	4	2	2	1	5	5	4	4	3		31		#NULL!	#NULL!	#NULL!	#NULL!	#NULL!	01.039	01.000	Male	18	English	20
10	1	2011-11-09	15:22:46	11	ANNOYED or FRUSTRATED	3	Happiness_6	931	931	2558	3489	130622	1	4	2	2	1	5	5	4	4	3		31		#NULL!	#NULL!	#NULL!	#NULL!	#NULL!	01.039	01.000	Male	18	English	20
10	1	2011-11-09	15:22:46	123	EXCITED and HAPPY	4	Happiness_6	931	931	2857	3788	891539	1	4	2	2	1	5	5	4	4	3		31		#NULL!	#NULL!	#NULL!	#NULL!	#NULL!	01.039	01.000	Male	18	English	20
10	1	2011-11-09	15:22:46	131	FRIGHTENED	4	Happiness_6	931	931	7009	7940	946101	1	4	2	2	1	5	5	4	4	3		31		#NULL!	#NULL!	#NULL!	#NULL!	#NULL!	01.039	01.000	Male	18	English	20
10	1	2011-11-09	15:22:46	104	IN GREAT PAIN	3	Happiness_6	931	931	1696	2627	767148	1	4	2	2	1	5	5	4	4	3		31		#NULL!	#NULL!	#NULL!	#NULL!	#NULL!	01.039	01.000	Male	18	English	20
10	1	2011-11-09	15:22:46	143	SURPRISED or STARTLED	3	Happiness_6	931	931	8342	9273	1038688	1	4	2	2	1	5	5	4	4	3		31		#NULL!	#NULL!	#NULL!	#NULL!	#NULL!	01.039	01.000	Male	18	English	20
10	1	2011-11-09	15:22:46	72	AGGRESSIVE or ANGRY	2	Happiness_7	483	471	7963	8446	560806	1	4	2	2	1	5	5	4	4	3		31		#NULL!	#NULL!	#NULL!	#NULL!	#NULL!	00.533	00.515	Male	18	English	20
10	1	2011-11-09	15:22:46	80	ANNOYED or FRUSTRATED	3	Happiness_7	483	471	6697	7180	607445	1	4	2	2	1	5	5	4	4	3		31		#NULL!	#NULL!	#NULL!	#NULL!	#NULL!	00.533	00.515	Male	18	English	20
10	1	2011-11-09	15:22:46	42	EXCITED and HAPPY	4	Happiness_7	483	471	1849	2332	350744	1	4	2	2	1	5	5	4	4	3		31		#NULL!	#NULL!	#NULL!	#NULL!	#NULL!	00.533	00.515	Male	18	English	20
10	1	2011-11-09	15:22:46	71	FRIGHTENED	5	Happiness_7	483	471	1811	2294	550145	1	4	2	2	1	5	5	4	4	3		31		#NULL!	#NULL!	#NULL!	#NULL!	#NULL!	00.533	00.515	Male	18	English	20
10	1	2011-11-09	15:22:46	138	IN GREAT PAIN	3	Happiness_7	483	471	10822	11305	994834	1	4	2	2	1	5	5	4	4	3		31		#NULL!	#NULL!	#NULL!	#NULL!	#NULL!	00.533	00.515	Male	18	English	20
10	1	2011-11-09	15:22:46	176	SURPRISED or STARTLED	3	Happiness_7	483	471	8610	9093	1259052	1	4	2	2	1	5	5	4	4	3		31		#NULL!	#NULL!	#NULL!	#NULL!	#NULL!	00.533	00.515	Male	18	English	20
10	1	2011-11-09	15:22:46	173	AGGRESSIVE or ANGRY	2	Happiness_8	943	943	1846	2789	1237770	1	4	2	2	1	5	5	4	4	3		31		#NULL!	#NULL!	#NULL!	#NULL!	#NULL!	00.959	00.959	Male	18	English	20
10	1	2011-11-09	15:22:46	164	ANNOYED or FRUSTRATED	3	Happiness_8	943	943	4244	5187	1178046	1	4	2	2	1	5	5	4	4	3		31		#NULL!	#NULL!	#NULL!	#NULL!	#NULL!	00.959	00.959	Male	18	English	20
10	1	2011-11-09	15:22:46	47	EXCITED and HAPPY	3	Happiness_8	943	943	3229	4172	381889	1	4	2	2	1	5	5	4	4	3		31		#NULL!	#NULL!	#NULL!	#NULL!	#NULL!	00.959	00.959	Male	18	English	20
10	1	2011-11-09	15:22:46	130	FRIGHTENED	5	Happiness_8	943	943	654	1597	935835	1	4	2	2	1	5	5	4	4	3		31		#NULL!	#NULL!	#NULL!	#NULL!	#NULL!	00.959	00.959	Male	18	English	20
10	1	2011-11-09	15:22:46	49	IN GREAT PAIN	4	Happiness_8	943	943	2263	3206	395183	1	4	2	2	1	5	5	4	4	3		31		#NULL!	#NULL!	#NULL!	#NULL!	#NULL!	00.959	00.959	Male	18	English	20
10	1	2011-11-09	15:22:46	62	SURPRISED or STARTLED	5	Happiness_8	943	943	10275	11218	484780	1	4	2	2	1	5	5	4	4	3		31		#NULL!	#NULL!	#NULL!	#NULL!	#NULL!	00.959	00.959	Male	18	English	20
10	1	2011-11-09	15:22:46	133	AGGRESSIVE or ANGRY	1	Pain_6	836	762	1079	1915	959863	1	4	2	2	1	5	5	4	4	3		31		#NULL!	#NULL!	#NULL!	#NULL!	#NULL!	00.942	00.771	Male	18	English	20
10	1	2011-11-09	15:22:46	116	ANNOYED or FRUSTRATED	2	Pain_6	836	762	3121	3957	854037	1	4	2	2	1	5	5	4	4	3		31		#NULL!	#NULL!	#NULL!	#NULL!	#NULL!	00.942	00.771	Male	18	English	20
10	1	2011-11-09	15:22:46	163	EXCITED and HAPPY	3	Pain_6	836	762	1199	2035	1170542	1	4	2	2	1	5	5	4	4	3		31		#NULL!	#NULL!	#NULL!	#NULL!	#NULL!	00.942	00.771	Male	18	English	20
10	1	2011-11-09	15:22:46	151	FRIGHTENED	4	Pain_6	836	762	1577	2413	1089686	1	4	2	2	1	5	5	4	4	3		31		#NULL!	#NULL!	#NULL!	#NULL!	#NULL!	00.942	00.771	Male	18	English	20
10	1	2011-11-09	15:22:46	149	IN GREAT PAIN	1	Pain_6	836	762	1343	2179	1077579	1	4	2	2	1	5	5	4	4	3		31		#NULL!	#NULL!	#NULL!	#NULL!	#NULL!	00.942	00.771	Male	18	English	20
10	1	2011-11-09	15:22:46	40	SURPRISED or STARTLED	4	Pain_6	836	762	6044	6880	339045	1	4	2	2	1	5	5	4	4	3		31		#NULL!	#NULL!	#NULL!	#NULL!	#NULL!	00.942	00.771	Male	18	English	20
10	1	2011-11-09	15:22:46	157	AGGRESSIVE or ANGRY	4	Happiness_9	1308	1191	2852	4160	1126048	1	4	2	2	1	5	5	4	4	3		31		#NULL!	#NULL!	#NULL!	#NULL!	#NULL!	01.322	01.322	Male	18	English	20
10	1	2011-11-09	15:22:46	63	ANNOYED or FRUSTRATED	4	Happiness_9	1308	1191	1151	2459	489479	1	4	2	2	1	5	5	4	4	3		31		#NULL!	#NULL!	#NULL!	#NULL!	#NULL!	01.322	01.322	Male	18	English	20
10	1	2011-11-09	15:22:46	29	EXCITED and HAPPY	2	Happiness_9	1308	1191	2095	3403	254100	1	4	2	2	1	5	5	4	4	3		31		#NULL!	#NULL!	#NULL!	#NULL!	#NULL!	01.322	01.322	Male	18	English	20
10	1	2011-11-09	15:22:46	166	FRIGHTENED	2	Happiness_9	1308	1191	1925	3233	1191544	1	4	2	2	1	5	5	4	4	3		31		#NULL!	#NULL!	#NULL!	#NULL!	#NULL!	01.322	01.322	Male	18	English	20
10	1	2011-11-09	15:22:46	37	IN GREAT PAIN	4	Happiness_9	1308	1191	8380	9688	316372	1	4	2	2	1	5	5	4	4	3		31		#NULL!	#NULL!	#NULL!	#NULL!	#NULL!	01.322	01.322	Male	18	English	20
10	1	2011-11-09	15:22:46	146	SURPRISED or STARTLED	2	Happiness_9	1308	1191	5061	6369	1056322	1	4	2	2	1	5	5	4	4	3		31		#NULL!	#NULL!	#NULL!	#NULL!	#NULL!	01.322	01.322	Male	18	English	20
10	1	2011-11-09	15:22:46	165	AGGRESSIVE or ANGRY	3	Happiness_10	676	595	5130	5806	1186069	1	4	2	2	1	5	5	4	4	3		31		#NULL!	#NULL!	#NULL!	#NULL!	#NULL!	00.684	00.684	Male	18	English	20
10	1	2011-11-09	15:22:46	114	ANNOYED or FRUSTRATED	4	Happiness_10	676	595	2468	3144	842939	1	4	2	2	1	5	5	4	4	3		31		#NULL!	#NULL!	#NULL!	#NULL!	#NULL!	00.684	00.684	Male	18	English	20
10	1	2011-11-09	15:22:46	54	EXCITED and HAPPY	3	Happiness_10	676	595	3819	4495	428030	1	4	2	2	1	5	5	4	4	3		31		#NULL!	#NULL!	#NULL!	#NULL!	#NULL!	00.684	00.684	Male	18	English	20
10	1	2011-11-09	15:22:46	44	FRIGHTENED	5	Happiness_10	676	595	3685	4361	362526	1	4	2	2	1	5	5	4	4	3		31		#NULL!	#NULL!	#NULL!	#NULL!	#NULL!	00.684	00.684	Male	18	English	20
10	1	2011-11-09	15:22:46	32	IN GREAT PAIN	4	Happiness_10	676	595	3396	4072	274522	1	4	2	2	1	5	5	4	4	3		31		#NULL!	#NULL!	#NULL!	#NULL!	#NULL!	00.684	00.684	Male	18	English	20
10	1	2011-11-09	15:22:46	103	SURPRISED or STARTLED	4	Happiness_10	676	595	1845	2521	762216	1	4	2	2	1	5	5	4	4	3		31		#NULL!	#NULL!	#NULL!	#NULL!	#NULL!	00.684	00.684	Male	18	English	20
10	1	2011-11-09	15:22:46	60	AGGRESSIVE or ANGRY	1	Happiness_11	1432	1397	1386	2818	463623	1	4	2	2	1	5	5	4	4	3		31		#NULL!	#NULL!	#NULL!	#NULL!	#NULL!	01.496	01.496	Male	18	English	20
10	1	2011-11-09	15:22:46	139	ANNOYED or FRUSTRATED	1	Happiness_11	1432	1397	2299	3731	1000852	1	4	2	2	1	5	5	4	4	3		31		#NULL!	#NULL!	#NULL!	#NULL!	#NULL!	01.496	01.496	Male	18	English	20
10	1	2011-11-09	15:22:46	65	EXCITED and HAPPY	3	Happiness_11	1432	1397	708	2140	512638	1	4	2	2	1	5	5	4	4	3		31		#NULL!	#NULL!	#NULL!	#NULL!	#NULL!	01.496	01.496	Male	18	English	20
10	1	2011-11-09	15:22:46	9	FRIGHTENED	3	Happiness_11	1432	1397	3390	4822	118597	1	4	2	2	1	5	5	4	4	3		31		#NULL!	#NULL!	#NULL!	#NULL!	#NULL!	01.496	01.496	Male	18	English	20
10	1	2011-11-09	15:22:46	136	IN GREAT PAIN	1	Happiness_11	1432	1397	1675	3107	976751	1	4	2	2	1	5	5	4	4	3		31		#NULL!	#NULL!	#NULL!	#NULL!	#NULL!	01.496	01.496	Male	18	English	20
10	1	2011-11-09	15:22:46	140	SURPRISED or STARTLED	4	Happiness_11	1432	1397	1853	3285	1006419	1	4	2	2	1	5	5	4	4	3		31		#NULL!	#NULL!	#NULL!	#NULL!	#NULL!	01.496	01.496	Male	18	English	20
11	1	2011-11-10	16:06:35	66	AGGRESSIVE or ANGRY	4	Fear_1	1076	836	1033	2109	431180	3	2	1	3	2	5	4	4	3	4		41		#NULL!	#NULL!	#NULL!	#NULL!	#NULL!	01.124	00.874	Male	23	English	20
11	1	2011-11-10	16:06:35	144	ANNOYED or FRUSTRATED	5	Fear_1	1076	836	2554	3630	851565	3	2	1	3	2	5	4	4	3	4		41		#NULL!	#NULL!	#NULL!	#NULL!	#NULL!	01.124	00.874	Male	23	English	20
11	1	2011-11-10	16:06:35	83	EXCITED and HAPPY	1	Fear_1	1076	836	1465	2541	520461	3	2	1	3	2	5	4	4	3	4		41		#NULL!	#NULL!	#NULL!	#NULL!	#NULL!	01.124	00.874	Male	23	English	20
11	1	2011-11-10	16:06:35	170	FRIGHTENED	5	Fear_1	1076	836	1098	2174	991539	3	2	1	3	2	5	4	4	3	4		41		#NULL!	#NULL!	#NULL!	#NULL!	#NULL!	01.124	00.874	Male	23	English	20
11	1	2011-11-10	16:06:35	64	IN GREAT PAIN	2	Fear_1	1076	836	4296	5372	421302	3	2	1	3	2	5	4	4	3	4		41		#NULL!	#NULL!	#NULL!	#NULL!	#NULL!	01.124	00.874	Male	23	English	20
11	1	2011-11-10	16:06:35	12	SURPRISED or STARTLED	5	Fear_1	1076	836	1733	2809	125709	3	2	1	3	2	5	4	4	3	4		41		#NULL!	#NULL!	#NULL!	#NULL!	#NULL!	01.124	00.874	Male	23	English	20
11	1	2011-11-10	16:06:35	49	AGGRESSIVE or ANGRY	1	Frustration_1	338	338	1713	2051	338048	3	2	1	3	2	5	4	4	3	4		41		#NULL!	#NULL!	#NULL!	#NULL!	#NULL!	00.338	00.338	Male	23	English	20
11	1	2011-11-10	16:06:35	42	ANNOYED or FRUSTRATED	2	Frustration_1	338	338	2880	3218	303650	3	2	1	3	2	5	4	4	3	4		41		#NULL!	#NULL!	#NULL!	#NULL!	#NULL!	00.338	00.338	Male	23	English	20
11	1	2011-11-10	16:06:35	81	EXCITED and HAPPY	4	Frustration_1	338	338	2234	2572	509105	3	2	1	3	2	5	4	4	3	4		41		#NULL!	#NULL!	#NULL!	#NULL!	#NULL!	00.338	00.338	Male	23	English	20
11	1	2011-11-10	16:06:35	68	FRIGHTENED	3	Frustration_1	338	338	2863	3201	442307	3	2	1	3	2	5	4	4	3	4		41		#NULL!	#NULL!	#NULL!	#NULL!	#NULL!	00.338	00.338	Male	23	English	20
11	1	2011-11-10	16:06:35	171	IN GREAT PAIN	1	Frustration_1	338	338	1982	2320	996115	3	2	1	3	2	5	4	4	3	4		41		#NULL!	#NULL!	#NULL!	#NULL!	#NULL!	00.338	00.338	Male	23	English	20
11	1	2011-11-10	16:06:35	67	SURPRISED or STARTLED	2	Frustration_1	338	338	3099	3437	436866	3	2	1	3	2	5	4	4	3	4		41		#NULL!	#NULL!	#NULL!	#NULL!	#NULL!	00.338	00.338	Male	23	English	20
11	1	2011-11-10	16:06:35	124	AGGRESSIVE or ANGRY	2	Pain_1	1436	1436	1955	3391	742456	3	2	1	3	2	5	4	4	3	4		41		#NULL!	#NULL!	#NULL!	#NULL!	#NULL!	01.436	01.436	Male	23	English	20
11	1	2011-11-10	16:06:35	109	ANNOYED or FRUSTRATED	1	Pain_1	1436	1436	2314	3750	667091	3	2	1	3	2	5	4	4	3	4		41		#NULL!	#NULL!	#NULL!	#NULL!	#NULL!	01.436	01.436	Male	23	English	20
11	1	2011-11-10	16:06:35	141	EXCITED and HAPPY	5	Pain_1	1436	1436	1186	2622	833525	3	2	1	3	2	5	4	4	3	4		41		#NULL!	#NULL!	#NULL!	#NULL!	#NULL!	01.436	01.436	Male	23	English	20
11	1	2011-11-10	16:06:35	142	FRIGHTENED	2	Pain_1	1436	1436	3276	4712	840541	3	2	1	3	2	5	4	4	3	4		41		#NULL!	#NULL!	#NULL!	#NULL!	#NULL!	01.436	01.436	Male	23	English	20
11	1	2011-11-10	16:06:35	103	IN GREAT PAIN	4	Pain_1	1436	1436	2136	3572	629109	3	2	1	3	2	5	4	4	3	4		41		#NULL!	#NULL!	#NULL!	#NULL!	#NULL!	01.436	01.436	Male	23	English	20
11	1	2011-11-10	16:06:35	106	SURPRISED or STARTLED	5	Pain_1	1436	1436	1200	2636	646744	3	2	1	3	2	5	4	4	3	4		41		#NULL!	#NULL!	#NULL!	#NULL!	#NULL!	01.436	01.436	Male	23	English	20
11	1	2011-11-10	16:06:35	119	AGGRESSIVE or ANGRY	1	Surprise_1	466	421	2115	2581	720006	3	2	1	3	2	5	4	4	3	4		41		#NULL!	#NULL!	#NULL!	#NULL!	#NULL!	00.539	00.409	Male	23	English	20
11	1	2011-11-10	16:06:35	117	ANNOYED or FRUSTRATED	1	Surprise_1	466	421	1669	2135	709024	3	2	1	3	2	5	4	4	3	4		41		#NULL!	#NULL!	#NULL!	#NULL!	#NULL!	00.539	00.409	Male	23	English	20
11	1	2011-11-10	16:06:35	47	EXCITED and HAPPY	5	Surprise_1	466	421	1879	2345	328658	3	2	1	3	2	5	4	4	3	4		41		#NULL!	#NULL!	#NULL!	#NULL!	#NULL!	00.539	00.409	Male	23	English	20
11	1	2011-11-10	16:06:35	78	FRIGHTENED	2	Surprise_1	466	421	2670	3136	495491	3	2	1	3	2	5	4	4	3	4		41		#NULL!	#NULL!	#NULL!	#NULL!	#NULL!	00.539	00.409	Male	23	English	20
11	1	2011-11-10	16:06:35	100	IN GREAT PAIN	1	Surprise_1	466	421	1535	2001	612026	3	2	1	3	2	5	4	4	3	4		41		#NULL!	#NULL!	#NULL!	#NULL!	#NULL!	00.539	00.409	Male	23	English	20
11	1	2011-11-10	16:06:35	148	SURPRISED or STARTLED	4	Surprise_1	466	421	2394	2860	874239	3	2	1	3	2	5	4	4	3	4		41		#NULL!	#NULL!	#NULL!	#NULL!	#NULL!	00.539	00.409	Male	23	English	20
11	1	2011-11-10	16:06:35	159	AGGRESSIVE or ANGRY	1	Pain_2	691	672	2851	3542	931075	3	2	1	3	2	5	4	4	3	4		41		#NULL!	#NULL!	#NULL!	#NULL!	#NULL!	00.706	00.706	Male	23	English	20
11	1	2011-11-10	16:06:35	82	ANNOYED or FRUSTRATED	3	Pain_2	691	672	3603	4294	515651	3	2	1	3	2	5	4	4	3	4		41		#NULL!	#NULL!	#NULL!	#NULL!	#NULL!	00.706	00.706	Male	23	English	20
11	1	2011-11-10	16:06:35	128	EXCITED and HAPPY	5	Pain_2	691	672	1108	1799	762187	3	2	1	3	2	5	4	4	3	4		41		#NULL!	#NULL!	#NULL!	#NULL!	#NULL!	00.706	00.706	Male	23	English	20
11	1	2011-11-10	16:06:35	2	FRIGHTENED	4	Pain_2	691	672	2689	3380	68272	3	2	1	3	2	5	4	4	3	4		41		#NULL!	#NULL!	#NULL!	#NULL!	#NULL!	00.706	00.706	Male	23	English	20
11	1	2011-11-10	16:06:35	99	IN GREAT PAIN	2	Pain_2	691	672	2833	3524	607755	3	2	1	3	2	5	4	4	3	4		41		#NULL!	#NULL!	#NULL!	#NULL!	#NULL!	00.706	00.706	Male	23	English	20
11	1	2011-11-10	16:06:35	7	SURPRISED or STARTLED	4	Pain_2	691	672	3059	3750	95208	3	2	1	3	2	5	4	4	3	4		41		#NULL!	#NULL!	#NULL!	#NULL!	#NULL!	00.706	00.706	Male	23	English	20
11	1	2011-11-10	16:06:35	46	AGGRESSIVE or ANGRY	1	Surprise_2	281	281	1369	1650	324055	3	2	1	3	2	5	4	4	3	4		41		#NULL!	#NULL!	#NULL!	#NULL!	#NULL!	00.311	00.311	Male	23	English	20
11	1	2011-11-10	16:06:35	123	ANNOYED or FRUSTRATED	1	Surprise_2	281	281	1128	1409	736751	3	2	1	3	2	5	4	4	3	4		41		#NULL!	#NULL!	#NULL!	#NULL!	#NULL!	00.311	00.311	Male	23	English	20
11	1	2011-11-10	16:06:35	69	EXCITED and HAPPY	4	Surprise_2	281	281	1277	1558	446124	3	2	1	3	2	5	4	4	3	4		41		#NULL!	#NULL!	#NULL!	#NULL!	#NULL!	00.311	00.311	Male	23	English	20
11	1	2011-11-10	16:06:35	153	FRIGHTENED	1	Surprise_2	281	281	2345	2626	896897	3	2	1	3	2	5	4	4	3	4		41		#NULL!	#NULL!	#NULL!	#NULL!	#NULL!	00.311	00.311	Male	23	English	20
11	1	2011-11-10	16:06:35	152	IN GREAT PAIN	1	Surprise_2	281	281	1304	1585	892049	3	2	1	3	2	5	4	4	3	4		41		#NULL!	#NULL!	#NULL!	#NULL!	#NULL!	00.311	00.311	Male	23	English	20
11	1	2011-11-10	16:06:35	150	SURPRISED or STARTLED	5	Surprise_2	281	281	1917	2198	883532	3	2	1	3	2	5	4	4	3	4		41		#NULL!	#NULL!	#NULL!	#NULL!	#NULL!	00.311	00.311	Male	23	English	20
11	1	2011-11-10	16:06:35	116	AGGRESSIVE or ANGRY	5	Pain_3	1787	1787	1230	3017	704612	3	2	1	3	2	5	4	4	3	4		41		#NULL!	#NULL!	#NULL!	#NULL!	#NULL!	02.093	01.876	Male	23	English	20
11	1	2011-11-10	16:06:35	58	ANNOYED or FRUSTRATED	5	Pain_3	1787	1787	770	2557	388280	3	2	1	3	2	5	4	4	3	4		41		#NULL!	#NULL!	#NULL!	#NULL!	#NULL!	02.093	01.876	Male	23	English	20
11	1	2011-11-10	16:06:35	172	EXCITED and HAPPY	2	Pain_3	1787	1787	1850	3637	1002069	3	2	1	3	2	5	4	4	3	4		41		#NULL!	#NULL!	#NULL!	#NULL!	#NULL!	02.093	01.876	Male	23	English	20
11	1	2011-11-10	16:06:35	176	FRIGHTENED	2	Pain_3	1787	1787	5769	7556	1025424	3	2	1	3	2	5	4	4	3	4		41		#NULL!	#NULL!	#NULL!	#NULL!	#NULL!	02.093	01.876	Male	23	English	20
11	1	2011-11-10	16:06:35	87	IN GREAT PAIN	5	Pain_3	1787	1787	1165	2952	544851	3	2	1	3	2	5	4	4	3	4		41		#NULL!	#NULL!	#NULL!	#NULL!	#NULL!	02.093	01.876	Male	23	English	20
11	1	2011-11-10	16:06:35	93	SURPRISED or STARTLED	2	Pain_3	1787	1787	1505	3292	573978	3	2	1	3	2	5	4	4	3	4		41		#NULL!	#NULL!	#NULL!	#NULL!	#NULL!	02.093	01.876	Male	23	English	20
11	1	2011-11-10	16:06:35	129	AGGRESSIVE or ANGRY	5	Fear_2	1982	1882	129	2111	766607	3	2	1	3	2	5	4	4	3	4		41		#NULL!	#NULL!	#NULL!	#NULL!	#NULL!	02.024	01.913	Male	23	English	20
11	1	2011-11-10	16:06:35	127	ANNOYED or FRUSTRATED	1	Fear_2	1982	1882	1267	3249	758127	3	2	1	3	2	5	4	4	3	4		41		#NULL!	#NULL!	#NULL!	#NULL!	#NULL!	02.024	01.913	Male	23	English	20
11	1	2011-11-10	16:06:35	149	EXCITED and HAPPY	1	Fear_2	1982	1882	555	2537	879075	3	2	1	3	2	5	4	4	3	4		41		#NULL!	#NULL!	#NULL!	#NULL!	#NULL!	02.024	01.913	Male	23	English	20
11	1	2011-11-10	16:06:35	151	FRIGHTENED	4	Fear_2	1982	1882	411	2393	888232	3	2	1	3	2	5	4	4	3	4		41		#NULL!	#NULL!	#NULL!	#NULL!	#NULL!	02.024	01.913	Male	23	English	20
11	1	2011-11-10	16:06:35	43	IN GREAT PAIN	5	Fear_2	1982	1882	194	2176	308151	3	2	1	3	2	5	4	4	3	4		41		#NULL!	#NULL!	#NULL!	#NULL!	#NULL!	02.024	01.913	Male	23	English	20
11	1	2011-11-10	16:06:35	53	SURPRISED or STARTLED	4	Fear_2	1982	1882	1320	3302	364647	3	2	1	3	2	5	4	4	3	4		41		#NULL!	#NULL!	#NULL!	#NULL!	#NULL!	02.024	01.913	Male	23	English	20
11	1	2011-11-10	16:06:35	86	AGGRESSIVE or ANGRY	4	Fear_3	540	391	2160	2700	539657	3	2	1	3	2	5	4	4	3	4		41		#NULL!	#NULL!	#NULL!	#NULL!	#NULL!	00.540	00.400	Male	23	English	20
11	1	2011-11-10	16:06:35	6	ANNOYED or FRUSTRATED	4	Fear_3	540	391	3698	4238	89217	3	2	1	3	2	5	4	4	3	4		41		#NULL!	#NULL!	#NULL!	#NULL!	#NULL!	00.540	00.400	Male	23	English	20
11	1	2011-11-10	16:06:35	88	EXCITED and HAPPY	2	Fear_3	540	391	1301	1841	548932	3	2	1	3	2	5	4	4	3	4		41		#NULL!	#NULL!	#NULL!	#NULL!	#NULL!	00.540	00.400	Male	23	English	20
11	1	2011-11-10	16:06:35	130	FRIGHTENED	2	Fear_3	540	391	1938	2478	771315	3	2	1	3	2	5	4	4	3	4		41		#NULL!	#NULL!	#NULL!	#NULL!	#NULL!	00.540	00.400	Male	23	English	20
11	1	2011-11-10	16:06:35	96	IN GREAT PAIN	4	Fear_3	540	391	2100	2640	588837	3	2	1	3	2	5	4	4	3	4		41		#NULL!	#NULL!	#NULL!	#NULL!	#NULL!	00.540	00.400	Male	23	English	20
11	1	2011-11-10	16:06:35	94	SURPRISED or STARTLED	4	Fear_3	540	391	2247	2787	579015	3	2	1	3	2	5	4	4	3	4		41		#NULL!	#NULL!	#NULL!	#NULL!	#NULL!	00.540	00.400	Male	23	English	20
11	1	2011-11-10	16:06:35	120	AGGRESSIVE or ANGRY	4	Fear_4	1080	572	967	2047	724364	3	2	1	3	2	5	4	4	3	4		41		#NULL!	#NULL!	#NULL!	#NULL!	#NULL!	01.089	00.700	Male	23	English	20
11	1	2011-11-10	16:06:35	165	ANNOYED or FRUSTRATED	1	Fear_4	1080	572	2575	3655	962613	3	2	1	3	2	5	4	4	3	4		41		#NULL!	#NULL!	#NULL!	#NULL!	#NULL!	01.089	00.700	Male	23	English	20
11	1	2011-11-10	16:06:35	28	EXCITED and HAPPY	1	Fear_4	1080	572	1137	2217	227358	3	2	1	3	2	5	4	4	3	4		41		#NULL!	#NULL!	#NULL!	#NULL!	#NULL!	01.089	00.700	Male	23	English	20
11	1	2011-11-10	16:06:35	133	FRIGHTENED	5	Fear_4	1080	572	2320	3400	789486	3	2	1	3	2	5	4	4	3	4		41		#NULL!	#NULL!	#NULL!	#NULL!	#NULL!	01.089	00.700	Male	23	English	20
11	1	2011-11-10	16:06:35	179	IN GREAT PAIN	4	Fear_4	1080	572	939	2019	1048808	3	2	1	3	2	5	4	4	3	4		41		#NULL!	#NULL!	#NULL!	#NULL!	#NULL!	01.089	00.700	Male	23	English	20
11	1	2011-11-10	16:06:35	145	SURPRISED or STARTLED	5	Fear_4	1080	572	1426	2506	856369	3	2	1	3	2	5	4	4	3	4		41		#NULL!	#NULL!	#NULL!	#NULL!	#NULL!	01.089	00.700	Male	23	English	20
11	1	2011-11-10	16:06:35	61	AGGRESSIVE or ANGRY	5	Pain_4	2836	2786	-1028	1808	403778	3	2	1	3	2	5	4	4	3	4		41		#NULL!	#NULL!	#NULL!	#NULL!	#NULL!	03.109	02.740	Male	23	English	20
11	1	2011-11-10	16:06:35	105	ANNOYED or FRUSTRATED	4	Pain_4	2836	2786	884	3720	641814	3	2	1	3	2	5	4	4	3	4		41		#NULL!	#NULL!	#NULL!	#NULL!	#NULL!	03.109	02.740	Male	23	English	20
11	1	2011-11-10	16:06:35	54	EXCITED and HAPPY	2	Pain_4	2836	2786	739	3575	370714	3	2	1	3	2	5	4	4	3	4		41		#NULL!	#NULL!	#NULL!	#NULL!	#NULL!	03.109	02.740	Male	23	English	20
11	1	2011-11-10	16:06:35	140	FRIGHTENED	5	Pain_4	2836	2786	1534	4370	828644	3	2	1	3	2	5	4	4	3	4		41		#NULL!	#NULL!	#NULL!	#NULL!	#NULL!	03.109	02.740	Male	23	English	20
11	1	2011-11-10	16:06:35	18	IN GREAT PAIN	4	Pain_4	2836	2786	2163	4999	162397	3	2	1	3	2	5	4	4	3	4		41		#NULL!	#NULL!	#NULL!	#NULL!	#NULL!	03.109	02.740	Male	23	English	20
11	1	2011-11-10	16:06:35	36	SURPRISED or STARTLED	2	Pain_4	2836	2786	2911	5747	275354	3	2	1	3	2	5	4	4	3	4		41		#NULL!	#NULL!	#NULL!	#NULL!	#NULL!	03.109	02.740	Male	23	English	20
11	1	2011-11-10	16:06:35	40	AGGRESSIVE or ANGRY	1	Happiness_1	930	728	1799	2729	293492	3	2	1	3	2	5	4	4	3	4		41		#NULL!	#NULL!	#NULL!	#NULL!	#NULL!	01.501	00.883	Male	23	English	20
11	1	2011-11-10	16:06:35	10	ANNOYED or FRUSTRATED	2	Happiness_1	930	728	3736	4666	114492	3	2	1	3	2	5	4	4	3	4		41		#NULL!	#NULL!	#NULL!	#NULL!	#NULL!	01.501	00.883	Male	23	English	20
11	1	2011-11-10	16:06:35	51	EXCITED and HAPPY	4	Happiness_1	930	728	2530	3460	353033	3	2	1	3	2	5	4	4	3	4		41		#NULL!	#NULL!	#NULL!	#NULL!	#NULL!	01.501	00.883	Male	23	English	20
11	1	2011-11-10	16:06:35	90	FRIGHTENED	5	Happiness_1	930	728	2472	3402	558825	3	2	1	3	2	5	4	4	3	4		41		#NULL!	#NULL!	#NULL!	#NULL!	#NULL!	01.501	00.883	Male	23	English	20
11	1	2011-11-10	16:06:35	114	IN GREAT PAIN	1	Happiness_1	930	728	1802	2732	694175	3	2	1	3	2	5	4	4	3	4		41		#NULL!	#NULL!	#NULL!	#NULL!	#NULL!	01.501	00.883	Male	23	English	20
11	1	2011-11-10	16:06:35	25	SURPRISED or STARTLED	4	Happiness_1	930	728	3096	4026	208011	3	2	1	3	2	5	4	4	3	4		41		#NULL!	#NULL!	#NULL!	#NULL!	#NULL!	01.501	00.883	Male	23	English	20
11	1	2011-11-10	16:06:35	89	AGGRESSIVE or ANGRY	4	Surprise_3	433	433	1493	1926	553108	3	2	1	3	2	5	4	4	3	4		41		#NULL!	#NULL!	#NULL!	#NULL!	#NULL!	00.489	00.423	Male	23	English	20
11	1	2011-11-10	16:06:35	80	ANNOYED or FRUSTRATED	5	Surprise_3	433	433	1610	2043	504268	3	2	1	3	2	5	4	4	3	4		41		#NULL!	#NULL!	#NULL!	#NULL!	#NULL!	00.489	00.423	Male	23	English	20
11	1	2011-11-10	16:06:35	22	EXCITED and HAPPY	1	Surprise_3	433	433	2083	2516	187499	3	2	1	3	2	5	4	4	3	4		41		#NULL!	#NULL!	#NULL!	#NULL!	#NULL!	00.489	00.423	Male	23	English	20
11	1	2011-11-10	16:06:35	38	FRIGHTENED	3	Surprise_3	433	433	2165	2598	284177	3	2	1	3	2	5	4	4	3	4		41		#NULL!	#NULL!	#NULL!	#NULL!	#NULL!	00.489	00.423	Male	23	English	20
11	1	2011-11-10	16:06:35	37	IN GREAT PAIN	1	Surprise_3	433	433	1320	1753	279359	3	2	1	3	2	5	4	4	3	4		41		#NULL!	#NULL!	#NULL!	#NULL!	#NULL!	00.489	00.423	Male	23	English	20
11	1	2011-11-10	16:06:35	138	SURPRISED or STARTLED	4	Surprise_3	433	433	2334	2767	815269	3	2	1	3	2	5	4	4	3	4		41		#NULL!	#NULL!	#NULL!	#NULL!	#NULL!	00.489	00.423	Male	23	English	20
11	1	2011-11-10	16:06:35	134	AGGRESSIVE or ANGRY	1	Surprise_4	390	361	1011	1401	793148	3	2	1	3	2	5	4	4	3	4		41		#NULL!	#NULL!	#NULL!	#NULL!	#NULL!	00.430	00.303	Male	23	English	20
11	1	2011-11-10	16:06:35	5	ANNOYED or FRUSTRATED	1	Surprise_4	390	361	1595	1985	82723	3	2	1	3	2	5	4	4	3	4		41		#NULL!	#NULL!	#NULL!	#NULL!	#NULL!	00.430	00.303	Male	23	English	20
11	1	2011-11-10	16:06:35	73	EXCITED and HAPPY	3	Surprise_4	390	361	2242	2632	465983	3	2	1	3	2	5	4	4	3	4		41		#NULL!	#NULL!	#NULL!	#NULL!	#NULL!	00.430	00.303	Male	23	English	20
11	1	2011-11-10	16:06:35	34	FRIGHTENED	3	Surprise_4	390	361	2458	2848	260048	3	2	1	3	2	5	4	4	3	4		41		#NULL!	#NULL!	#NULL!	#NULL!	#NULL!	00.430	00.303	Male	23	English	20
11	1	2011-11-10	16:06:35	33	IN GREAT PAIN	1	Surprise_4	390	361	2104	2494	254987	3	2	1	3	2	5	4	4	3	4		41		#NULL!	#NULL!	#NULL!	#NULL!	#NULL!	00.430	00.303	Male	23	English	20
11	1	2011-11-10	16:06:35	13	SURPRISED or STARTLED	4	Surprise_4	390	361	2220	2610	130570	3	2	1	3	2	5	4	4	3	4		41		#NULL!	#NULL!	#NULL!	#NULL!	#NULL!	00.430	00.303	Male	23	English	20
11	1	2011-11-10	16:06:35	131	AGGRESSIVE or ANGRY	2	Fear_5	3158	2840	1682	4840	778670	3	2	1	3	2	5	4	4	3	4		41		#NULL!	#NULL!	#NULL!	#NULL!	#NULL!	03.219	02.822	Male	23	English	20
11	1	2011-11-10	16:06:35	111	ANNOYED or FRUSTRATED	5	Fear_5	3158	2840	1046	4204	677797	3	2	1	3	2	5	4	4	3	4		41		#NULL!	#NULL!	#NULL!	#NULL!	#NULL!	03.219	02.822	Male	23	English	20
11	1	2011-11-10	16:06:35	139	EXCITED and HAPPY	5	Fear_5	3158	2840	1104	4262	821857	3	2	1	3	2	5	4	4	3	4		41		#NULL!	#NULL!	#NULL!	#NULL!	#NULL!	03.219	02.822	Male	23	English	20
11	1	2011-11-10	16:06:35	31	FRIGHTENED	5	Fear_5	3158	2840	675	3833	243885	3	2	1	3	2	5	4	4	3	4		41		#NULL!	#NULL!	#NULL!	#NULL!	#NULL!	03.219	02.822	Male	23	English	20
11	1	2011-11-10	16:06:35	157	IN GREAT PAIN	4	Fear_5	3158	2840	1957	5115	921245	3	2	1	3	2	5	4	4	3	4		41		#NULL!	#NULL!	#NULL!	#NULL!	#NULL!	03.219	02.822	Male	23	English	20
11	1	2011-11-10	16:06:35	50	SURPRISED or STARTLED	2	Fear_5	3158	2840	3649	6807	347263	3	2	1	3	2	5	4	4	3	4		41		#NULL!	#NULL!	#NULL!	#NULL!	#NULL!	03.219	02.822	Male	23	English	20
11	1	2011-11-10	16:06:35	178	AGGRESSIVE or ANGRY	1	Surprise_5	380	315	6249	6629	1044485	3	2	1	3	2	5	4	4	3	4		41		#NULL!	#NULL!	#NULL!	#NULL!	#NULL!	00.490	00.301	Male	23	English	20
11	1	2011-11-10	16:06:35	79	ANNOYED or FRUSTRATED	2	Surprise_5	380	315	1842	2222	499971	3	2	1	3	2	5	4	4	3	4		41		#NULL!	#NULL!	#NULL!	#NULL!	#NULL!	00.490	00.301	Male	23	English	20
11	1	2011-11-10	16:06:35	125	EXCITED and HAPPY	5	Surprise_5	380	315	1255	1635	746344	3	2	1	3	2	5	4	4	3	4		41		#NULL!	#NULL!	#NULL!	#NULL!	#NULL!	00.490	00.301	Male	23	English	20
11	1	2011-11-10	16:06:35	155	FRIGHTENED	3	Surprise_5	380	315	3323	3703	907575	3	2	1	3	2	5	4	4	3	4		41		#NULL!	#NULL!	#NULL!	#NULL!	#NULL!	00.490	00.301	Male	23	English	20
11	1	2011-11-10	16:06:35	137	IN GREAT PAIN	1	Surprise_5	380	315	1215	1595	810240	3	2	1	3	2	5	4	4	3	4		41		#NULL!	#NULL!	#NULL!	#NULL!	#NULL!	00.490	00.301	Male	23	English	20
11	1	2011-11-10	16:06:35	110	SURPRISED or STARTLED	5	Surprise_5	380	315	1457	1837	671189	3	2	1	3	2	5	4	4	3	4		41		#NULL!	#NULL!	#NULL!	#NULL!	#NULL!	00.490	00.301	Male	23	English	20
11	1	2011-11-10	16:06:35	177	AGGRESSIVE or ANGRY	2	Happiness_2	3775	3775	3784	7559	1035580	3	2	1	3	2	5	4	4	3	4		41		#NULL!	#NULL!	#NULL!	#NULL!	#NULL!	03.874	03.874	Male	23	English	20
11	1	2011-11-10	16:06:35	108	ANNOYED or FRUSTRATED	5	Happiness_2	3775	3775	918	4693	661121	3	2	1	3	2	5	4	4	3	4		41		#NULL!	#NULL!	#NULL!	#NULL!	#NULL!	03.874	03.874	Male	23	English	20
11	1	2011-11-10	16:06:35	24	EXCITED and HAPPY	4	Happiness_2	3775	3775	1289	5064	201668	3	2	1	3	2	5	4	4	3	4		41		#NULL!	#NULL!	#NULL!	#NULL!	#NULL!	03.874	03.874	Male	23	English	20
11	1	2011-11-10	16:06:35	98	FRIGHTENED	4	Happiness_2	3775	3775	1318	5093	601926	3	2	1	3	2	5	4	4	3	4		41		#NULL!	#NULL!	#NULL!	#NULL!	#NULL!	03.874	03.874	Male	23	English	20
11	1	2011-11-10	16:06:35	84	IN GREAT PAIN	2	Happiness_2	3775	3775	2820	6595	529641	3	2	1	3	2	5	4	4	3	4		41		#NULL!	#NULL!	#NULL!	#NULL!	#NULL!	03.874	03.874	Male	23	English	20
11	1	2011-11-10	16:06:35	107	SURPRISED or STARTLED	2	Happiness_2	3775	3775	811	4586	653834	3	2	1	3	2	5	4	4	3	4		41		#NULL!	#NULL!	#NULL!	#NULL!	#NULL!	03.874	03.874	Male	23	English	20
11	1	2011-11-10	16:06:35	14	AGGRESSIVE or ANGRY	1	Happiness_3	4749	4749	730	5479	138531	3	2	1	3	2	5	4	4	3	4		41		#NULL!	#NULL!	#NULL!	#NULL!	#NULL!	04.749	04.670	Male	23	English	20
11	1	2011-11-10	16:06:35	166	ANNOYED or FRUSTRATED	1	Happiness_3	4749	4749	555	5304	970340	3	2	1	3	2	5	4	4	3	4		41		#NULL!	#NULL!	#NULL!	#NULL!	#NULL!	04.749	04.670	Male	23	English	20
11	1	2011-11-10	16:06:35	27	EXCITED and HAPPY	2	Happiness_3	4749	4749	2838	7587	222843	3	2	1	3	2	5	4	4	3	4		41		#NULL!	#NULL!	#NULL!	#NULL!	#NULL!	04.749	04.670	Male	23	English	20
11	1	2011-11-10	16:06:35	20	FRIGHTENED	5	Happiness_3	4749	4749	1077	5826	176515	3	2	1	3	2	5	4	4	3	4		41		#NULL!	#NULL!	#NULL!	#NULL!	#NULL!	04.749	04.670	Male	23	English	20
11	1	2011-11-10	16:06:35	136	IN GREAT PAIN	3	Happiness_3	4749	4749	793	5542	806389	3	2	1	3	2	5	4	4	3	4		41		#NULL!	#NULL!	#NULL!	#NULL!	#NULL!	04.749	04.670	Male	23	English	20
11	1	2011-11-10	16:06:35	76	SURPRISED or STARTLED	4	Happiness_3	4749	4749	683	5432	484563	3	2	1	3	2	5	4	4	3	4		41		#NULL!	#NULL!	#NULL!	#NULL!	#NULL!	04.749	04.670	Male	23	English	20
11	1	2011-11-10	16:06:35	160	AGGRESSIVE or ANGRY	5	Pain_5	1023	1023	1531	2554	935915	3	2	1	3	2	5	4	4	3	4		41		#NULL!	#NULL!	#NULL!	#NULL!	#NULL!	01.088	01.088	Male	23	English	20
11	1	2011-11-10	16:06:35	158	ANNOYED or FRUSTRATED	5	Pain_5	1023	1023	693	1716	925275	3	2	1	3	2	5	4	4	3	4		41		#NULL!	#NULL!	#NULL!	#NULL!	#NULL!	01.088	01.088	Male	23	English	20
11	1	2011-11-10	16:06:35	85	EXCITED and HAPPY	1	Pain_5	1023	1023	1739	2762	534691	3	2	1	3	2	5	4	4	3	4		41		#NULL!	#NULL!	#NULL!	#NULL!	#NULL!	01.088	01.088	Male	23	English	20
11	1	2011-11-10	16:06:35	174	FRIGHTENED	1	Pain_5	1023	1023	937	1960	1010644	3	2	1	3	2	5	4	4	3	4		41		#NULL!	#NULL!	#NULL!	#NULL!	#NULL!	01.088	01.088	Male	23	English	20
11	1	2011-11-10	16:06:35	41	IN GREAT PAIN	4	Pain_5	1023	1023	1357	2380	298169	3	2	1	3	2	5	4	4	3	4		41		#NULL!	#NULL!	#NULL!	#NULL!	#NULL!	01.088	01.088	Male	23	English	20
11	1	2011-11-10	16:06:35	16	SURPRISED or STARTLED	3	Pain_5	1023	1023	1662	2685	149480	3	2	1	3	2	5	4	4	3	4		41		#NULL!	#NULL!	#NULL!	#NULL!	#NULL!	01.088	01.088	Male	23	English	20
11	1	2011-11-10	16:06:35	147	AGGRESSIVE or ANGRY	5	Anger_1	1633	1489	1896	3529	869113	3	2	1	3	2	5	4	4	3	4		41		#NULL!	#NULL!	#NULL!	#NULL!	#NULL!	01.863	01.446	Male	23	English	20
11	1	2011-11-10	16:06:35	32	ANNOYED or FRUSTRATED	4	Anger_1	1633	1489	2369	4002	250232	3	2	1	3	2	5	4	4	3	4		41		#NULL!	#NULL!	#NULL!	#NULL!	#NULL!	01.863	01.446	Male	23	English	20
11	1	2011-11-10	16:06:35	164	EXCITED and HAPPY	1	Anger_1	1633	1489	1972	3605	956602	3	2	1	3	2	5	4	4	3	4		41		#NULL!	#NULL!	#NULL!	#NULL!	#NULL!	01.863	01.446	Male	23	English	20
11	1	2011-11-10	16:06:35	74	FRIGHTENED	1	Anger_1	1633	1489	1231	2864	471175	3	2	1	3	2	5	4	4	3	4		41		#NULL!	#NULL!	#NULL!	#NULL!	#NULL!	01.863	01.446	Male	23	English	20
11	1	2011-11-10	16:06:35	162	IN GREAT PAIN	2	Anger_1	1633	1489	1365	2998	945576	3	2	1	3	2	5	4	4	3	4		41		#NULL!	#NULL!	#NULL!	#NULL!	#NULL!	01.863	01.446	Male	23	English	20
11	1	2011-11-10	16:06:35	77	SURPRISED or STARTLED	1	Anger_1	1633	1489	1638	3271	490083	3	2	1	3	2	5	4	4	3	4		41		#NULL!	#NULL!	#NULL!	#NULL!	#NULL!	01.863	01.446	Male	23	English	20
11	1	2011-11-10	16:06:35	11	AGGRESSIVE or ANGRY	5	Anger_2	3168	2968	567	3735	120657	3	2	1	3	2	5	4	4	3	4		41		#NULL!	#NULL!	#NULL!	#NULL!	#NULL!	03.185	02.911	Male	23	English	20
11	1	2011-11-10	16:06:35	146	ANNOYED or FRUSTRATED	5	Anger_2	3168	2968	1309	4477	863265	3	2	1	3	2	5	4	4	3	4		41		#NULL!	#NULL!	#NULL!	#NULL!	#NULL!	03.185	02.911	Male	23	English	20
11	1	2011-11-10	16:06:35	44	EXCITED and HAPPY	2	Anger_2	3168	2968	557	3725	314292	3	2	1	3	2	5	4	4	3	4		41		#NULL!	#NULL!	#NULL!	#NULL!	#NULL!	03.185	02.911	Male	23	English	20
11	1	2011-11-10	16:06:35	104	FRIGHTENED	1	Anger_2	3168	2968	912	4080	635713	3	2	1	3	2	5	4	4	3	4		41		#NULL!	#NULL!	#NULL!	#NULL!	#NULL!	03.185	02.911	Male	23	English	20
11	1	2011-11-10	16:06:35	30	IN GREAT PAIN	4	Anger_2	3168	2968	603	3771	237628	3	2	1	3	2	5	4	4	3	4		41		#NULL!	#NULL!	#NULL!	#NULL!	#NULL!	03.185	02.911	Male	23	English	20
11	1	2011-11-10	16:06:35	167	SURPRISED or STARTLED	4	Anger_2	3168	2968	2426	5594	978379	3	2	1	3	2	5	4	4	3	4		41		#NULL!	#NULL!	#NULL!	#NULL!	#NULL!	03.185	02.911	Male	23	English	20
11	1	2011-11-10	16:06:35	118	AGGRESSIVE or ANGRY	2	Happiness_4	809	809	3027	3836	715183	3	2	1	3	2	5	4	4	3	4		41		#NULL!	#NULL!	#NULL!	#NULL!	#NULL!	00.809	00.787	Male	23	English	20
11	1	2011-11-10	16:06:35	122	ANNOYED or FRUSTRATED	4	Happiness_4	809	809	1191	2000	733084	3	2	1	3	2	5	4	4	3	4		41		#NULL!	#NULL!	#NULL!	#NULL!	#NULL!	00.809	00.787	Male	23	English	20
11	1	2011-11-10	16:06:35	92	EXCITED and HAPPY	4	Happiness_4	809	809	1562	2371	568380	3	2	1	3	2	5	4	4	3	4		41		#NULL!	#NULL!	#NULL!	#NULL!	#NULL!	00.809	00.787	Male	23	English	20
11	1	2011-11-10	16:06:35	135	FRIGHTENED	4	Happiness_4	809	809	1963	2772	798259	3	2	1	3	2	5	4	4	3	4		41		#NULL!	#NULL!	#NULL!	#NULL!	#NULL!	00.809	00.787	Male	23	English	20
11	1	2011-11-10	16:06:35	143	IN GREAT PAIN	4	Happiness_4	809	809	2044	2853	845695	3	2	1	3	2	5	4	4	3	4		41		#NULL!	#NULL!	#NULL!	#NULL!	#NULL!	00.809	00.787	Male	23	English	20
11	1	2011-11-10	16:06:35	55	SURPRISED or STARTLED	5	Happiness_4	809	809	1187	1996	374980	3	2	1	3	2	5	4	4	3	4		41		#NULL!	#NULL!	#NULL!	#NULL!	#NULL!	00.809	00.787	Male	23	English	20
11	1	2011-11-10	16:06:35	126	AGGRESSIVE or ANGRY	4	Happiness_5	1024	1024	2946	3970	752570	3	2	1	3	2	5	4	4	3	4		41		#NULL!	#NULL!	#NULL!	#NULL!	#NULL!	01.113	01.113	Male	23	English	20
11	1	2011-11-10	16:06:35	180	ANNOYED or FRUSTRATED	4	Happiness_5	1024	1024	1476	2500	1053614	3	2	1	3	2	5	4	4	3	4		41		#NULL!	#NULL!	#NULL!	#NULL!	#NULL!	01.113	01.113	Male	23	English	20
11	1	2011-11-10	16:06:35	161	EXCITED and HAPPY	4	Happiness_5	1024	1024	935	1959	940162	3	2	1	3	2	5	4	4	3	4		41		#NULL!	#NULL!	#NULL!	#NULL!	#NULL!	01.113	01.113	Male	23	English	20
11	1	2011-11-10	16:06:35	63	FRIGHTENED	4	Happiness_5	1024	1024	1941	2965	413685	3	2	1	3	2	5	4	4	3	4		41		#NULL!	#NULL!	#NULL!	#NULL!	#NULL!	01.113	01.113	Male	23	English	20
11	1	2011-11-10	16:06:35	15	IN GREAT PAIN	1	Happiness_5	1024	1024	2582	3606	144473	3	2	1	3	2	5	4	4	3	4		41		#NULL!	#NULL!	#NULL!	#NULL!	#NULL!	01.113	01.113	Male	23	English	20
11	1	2011-11-10	16:06:35	3	SURPRISED or STARTLED	4	Happiness_5	1024	1024	902	1926	72529	3	2	1	3	2	5	4	4	3	4		41		#NULL!	#NULL!	#NULL!	#NULL!	#NULL!	01.113	01.113	Male	23	English	20
11	1	2011-11-10	16:06:35	65	AGGRESSIVE or ANGRY	2	Happiness_6	931	931	2210	3141	426768	3	2	1	3	2	5	4	4	3	4		41		#NULL!	#NULL!	#NULL!	#NULL!	#NULL!	01.039	01.000	Male	23	English	20
11	1	2011-11-10	16:06:35	173	ANNOYED or FRUSTRATED	4	Happiness_6	931	931	1107	2038	1006364	3	2	1	3	2	5	4	4	3	4		41		#NULL!	#NULL!	#NULL!	#NULL!	#NULL!	01.039	01.000	Male	23	English	20
11	1	2011-11-10	16:06:35	48	EXCITED and HAPPY	4	Happiness_6	931	931	1859	2790	333745	3	2	1	3	2	5	4	4	3	4		41		#NULL!	#NULL!	#NULL!	#NULL!	#NULL!	01.039	01.000	Male	23	English	20
11	1	2011-11-10	16:06:35	97	FRIGHTENED	2	Happiness_6	931	931	2196	3127	594267	3	2	1	3	2	5	4	4	3	4		41		#NULL!	#NULL!	#NULL!	#NULL!	#NULL!	01.039	01.000	Male	23	English	20
11	1	2011-11-10	16:06:35	45	IN GREAT PAIN	3	Happiness_6	931	931	2618	3549	320143	3	2	1	3	2	5	4	4	3	4		41		#NULL!	#NULL!	#NULL!	#NULL!	#NULL!	01.039	01.000	Male	23	English	20
11	1	2011-11-10	16:06:35	70	SURPRISED or STARTLED	5	Happiness_6	931	931	1176	2107	450531	3	2	1	3	2	5	4	4	3	4		41		#NULL!	#NULL!	#NULL!	#NULL!	#NULL!	01.039	01.000	Male	23	English	20
11	1	2011-11-10	16:06:35	57	AGGRESSIVE or ANGRY	1	Happiness_7	483	471	1351	1834	383466	3	2	1	3	2	5	4	4	3	4		41		#NULL!	#NULL!	#NULL!	#NULL!	#NULL!	00.533	00.515	Male	23	English	20
11	1	2011-11-10	16:06:35	4	ANNOYED or FRUSTRATED	1	Happiness_7	483	471	3185	3668	78462	3	2	1	3	2	5	4	4	3	4		41		#NULL!	#NULL!	#NULL!	#NULL!	#NULL!	00.533	00.515	Male	23	English	20
11	1	2011-11-10	16:06:35	19	EXCITED and HAPPY	5	Happiness_7	483	471	3064	3547	168192	3	2	1	3	2	5	4	4	3	4		41		#NULL!	#NULL!	#NULL!	#NULL!	#NULL!	00.533	00.515	Male	23	English	20
11	1	2011-11-10	16:06:35	56	FRIGHTENED	4	Happiness_7	483	471	1677	2160	379402	3	2	1	3	2	5	4	4	3	4		41		#NULL!	#NULL!	#NULL!	#NULL!	#NULL!	00.533	00.515	Male	23	English	20
11	1	2011-11-10	16:06:35	52	IN GREAT PAIN	2	Happiness_7	483	471	3141	3624	358941	3	2	1	3	2	5	4	4	3	4		41		#NULL!	#NULL!	#NULL!	#NULL!	#NULL!	00.533	00.515	Male	23	English	20
11	1	2011-11-10	16:06:35	71	SURPRISED or STARTLED	4	Happiness_7	483	471	2022	2505	455303	3	2	1	3	2	5	4	4	3	4		41		#NULL!	#NULL!	#NULL!	#NULL!	#NULL!	00.533	00.515	Male	23	English	20
11	1	2011-11-10	16:06:35	21	AGGRESSIVE or ANGRY	2	Happiness_8	943	943	2966	3909	182730	3	2	1	3	2	5	4	4	3	4		41		#NULL!	#NULL!	#NULL!	#NULL!	#NULL!	00.959	00.959	Male	23	English	20
11	1	2011-11-10	16:06:35	23	ANNOYED or FRUSTRATED	2	Happiness_8	943	943	3319	4262	194070	3	2	1	3	2	5	4	4	3	4		41		#NULL!	#NULL!	#NULL!	#NULL!	#NULL!	00.959	00.959	Male	23	English	20
11	1	2011-11-10	16:06:35	154	EXCITED and HAPPY	4	Happiness_8	943	943	1523	2466	901614	3	2	1	3	2	5	4	4	3	4		41		#NULL!	#NULL!	#NULL!	#NULL!	#NULL!	00.959	00.959	Male	23	English	20
11	1	2011-11-10	16:06:35	60	FRIGHTENED	2	Happiness_8	943	943	3923	4866	399573	3	2	1	3	2	5	4	4	3	4		41		#NULL!	#NULL!	#NULL!	#NULL!	#NULL!	00.959	00.959	Male	23	English	20
11	1	2011-11-10	16:06:35	9	IN GREAT PAIN	2	Happiness_8	943	943	3739	4682	107495	3	2	1	3	2	5	4	4	3	4		41		#NULL!	#NULL!	#NULL!	#NULL!	#NULL!	00.959	00.959	Male	23	English	20
11	1	2011-11-10	16:06:35	163	SURPRISED or STARTLED	4	Happiness_8	943	943	1936	2879	950767	3	2	1	3	2	5	4	4	3	4		41		#NULL!	#NULL!	#NULL!	#NULL!	#NULL!	00.959	00.959	Male	23	English	20
11	1	2011-11-10	16:06:35	91	AGGRESSIVE or ANGRY	1	Pain_6	836	762	1786	2622	563706	3	2	1	3	2	5	4	4	3	4		41		#NULL!	#NULL!	#NULL!	#NULL!	#NULL!	00.942	00.771	Male	23	English	20
11	1	2011-11-10	16:06:35	168	ANNOYED or FRUSTRATED	1	Pain_6	836	762	610	1446	982162	3	2	1	3	2	5	4	4	3	4		41		#NULL!	#NULL!	#NULL!	#NULL!	#NULL!	00.942	00.771	Male	23	English	20
11	1	2011-11-10	16:06:35	29	EXCITED and HAPPY	5	Pain_6	836	762	978	1814	231430	3	2	1	3	2	5	4	4	3	4		41		#NULL!	#NULL!	#NULL!	#NULL!	#NULL!	00.942	00.771	Male	23	English	20
11	1	2011-11-10	16:06:35	59	FRIGHTENED	1	Pain_6	836	762	1041	1877	392410	3	2	1	3	2	5	4	4	3	4		41		#NULL!	#NULL!	#NULL!	#NULL!	#NULL!	00.942	00.771	Male	23	English	20
11	1	2011-11-10	16:06:35	62	IN GREAT PAIN	1	Pain_6	836	762	1546	2382	408460	3	2	1	3	2	5	4	4	3	4		41		#NULL!	#NULL!	#NULL!	#NULL!	#NULL!	00.942	00.771	Male	23	English	20
11	1	2011-11-10	16:06:35	8	SURPRISED or STARTLED	5	Pain_6	836	762	2206	3042	100495	3	2	1	3	2	5	4	4	3	4		41		#NULL!	#NULL!	#NULL!	#NULL!	#NULL!	00.942	00.771	Male	23	English	20
11	1	2011-11-10	16:06:35	112	AGGRESSIVE or ANGRY	4	Happiness_9	1308	1191	1549	2857	682896	3	2	1	3	2	5	4	4	3	4		41		#NULL!	#NULL!	#NULL!	#NULL!	#NULL!	01.322	01.322	Male	23	English	20
11	1	2011-11-10	16:06:35	35	ANNOYED or FRUSTRATED	4	Happiness_9	1308	1191	3534	4842	267169	3	2	1	3	2	5	4	4	3	4		41		#NULL!	#NULL!	#NULL!	#NULL!	#NULL!	01.322	01.322	Male	23	English	20
11	1	2011-11-10	16:06:35	132	EXCITED and HAPPY	4	Happiness_9	1308	1191	1551	2859	783819	3	2	1	3	2	5	4	4	3	4		41		#NULL!	#NULL!	#NULL!	#NULL!	#NULL!	01.322	01.322	Male	23	English	20
11	1	2011-11-10	16:06:35	26	FRIGHTENED	5	Happiness_9	1308	1191	1298	2606	212836	3	2	1	3	2	5	4	4	3	4		41		#NULL!	#NULL!	#NULL!	#NULL!	#NULL!	01.322	01.322	Male	23	English	20
11	1	2011-11-10	16:06:35	72	IN GREAT PAIN	5	Happiness_9	1308	1191	2191	3499	461090	3	2	1	3	2	5	4	4	3	4		41		#NULL!	#NULL!	#NULL!	#NULL!	#NULL!	01.322	01.322	Male	23	English	20
11	1	2011-11-10	16:06:35	95	SURPRISED or STARTLED	5	Happiness_9	1308	1191	1356	2664	583969	3	2	1	3	2	5	4	4	3	4		41		#NULL!	#NULL!	#NULL!	#NULL!	#NULL!	01.322	01.322	Male	23	English	20
11	1	2011-11-10	16:06:35	17	AGGRESSIVE or ANGRY	2	Happiness_10	676	595	2667	3343	155080	3	2	1	3	2	5	4	4	3	4		41		#NULL!	#NULL!	#NULL!	#NULL!	#NULL!	00.684	00.684	Male	23	English	20
11	1	2011-11-10	16:06:35	39	ANNOYED or FRUSTRATED	2	Happiness_10	676	595	1436	2112	288517	3	2	1	3	2	5	4	4	3	4		41		#NULL!	#NULL!	#NULL!	#NULL!	#NULL!	00.684	00.684	Male	23	English	20
11	1	2011-11-10	16:06:35	121	EXCITED and HAPPY	5	Happiness_10	676	595	1482	2158	728783	3	2	1	3	2	5	4	4	3	4		41		#NULL!	#NULL!	#NULL!	#NULL!	#NULL!	00.684	00.684	Male	23	English	20
11	1	2011-11-10	16:06:35	101	FRIGHTENED	5	Happiness_10	676	595	1478	2154	616420	3	2	1	3	2	5	4	4	3	4		41		#NULL!	#NULL!	#NULL!	#NULL!	#NULL!	00.684	00.684	Male	23	English	20
11	1	2011-11-10	16:06:35	156	IN GREAT PAIN	2	Happiness_10	676	595	3314	3990	913807	3	2	1	3	2	5	4	4	3	4		41		#NULL!	#NULL!	#NULL!	#NULL!	#NULL!	00.684	00.684	Male	23	English	20
11	1	2011-11-10	16:06:35	175	SURPRISED or STARTLED	4	Happiness_10	676	595	1990	2666	1015558	3	2	1	3	2	5	4	4	3	4		41		#NULL!	#NULL!	#NULL!	#NULL!	#NULL!	00.684	00.684	Male	23	English	20
11	1	2011-11-10	16:06:35	102	AGGRESSIVE or ANGRY	3	Happiness_11	1432	1397	3067	4499	623173	3	2	1	3	2	5	4	4	3	4		41		#NULL!	#NULL!	#NULL!	#NULL!	#NULL!	01.496	01.496	Male	23	English	20
11	1	2011-11-10	16:06:35	113	ANNOYED or FRUSTRATED	2	Happiness_11	1432	1397	2457	3889	689121	3	2	1	3	2	5	4	4	3	4		41		#NULL!	#NULL!	#NULL!	#NULL!	#NULL!	01.496	01.496	Male	23	English	20
11	1	2011-11-10	16:06:35	169	EXCITED and HAPPY	4	Happiness_11	1432	1397	1232	2664	987070	3	2	1	3	2	5	4	4	3	4		41		#NULL!	#NULL!	#NULL!	#NULL!	#NULL!	01.496	01.496	Male	23	English	20
11	1	2011-11-10	16:06:35	115	FRIGHTENED	5	Happiness_11	1432	1397	1386	2818	699287	3	2	1	3	2	5	4	4	3	4		41		#NULL!	#NULL!	#NULL!	#NULL!	#NULL!	01.496	01.496	Male	23	English	20
11	1	2011-11-10	16:06:35	75	IN GREAT PAIN	2	Happiness_11	1432	1397	1821	3253	476740	3	2	1	3	2	5	4	4	3	4		41		#NULL!	#NULL!	#NULL!	#NULL!	#NULL!	01.496	01.496	Male	23	English	20
11	1	2011-11-10	16:06:35	1	SURPRISED or STARTLED	5	Happiness_11	1432	1397	2226	3658	62606	3	2	1	3	2	5	4	4	3	4		41		#NULL!	#NULL!	#NULL!	#NULL!	#NULL!	01.496	01.496	Male	23	English	20
12	1	2011-11-11	11:13:05	46	AGGRESSIVE or ANGRY	4	Fear_1	1076	836	1401	2477	263214	2	4	4	2	1	1	1	4	3	5		65		#NULL!	#NULL!	#NULL!	#NULL!	#NULL!	01.124	00.874	Female	18	English	15
12	1	2011-11-11	11:13:05	81	ANNOYED or FRUSTRATED	4	Fear_1	1076	836	401	1477	429459	2	4	4	2	1	1	1	4	3	5		65		#NULL!	#NULL!	#NULL!	#NULL!	#NULL!	01.124	00.874	Female	18	English	15
12	1	2011-11-11	11:13:05	143	EXCITED and HAPPY	1	Fear_1	1076	836	263	1339	701128	2	4	4	2	1	1	1	4	3	5		65		#NULL!	#NULL!	#NULL!	#NULL!	#NULL!	01.124	00.874	Female	18	English	15
12	1	2011-11-11	11:13:05	17	FRIGHTENED	5	Fear_1	1076	836	1810	2886	117434	2	4	4	2	1	1	1	4	3	5		65		#NULL!	#NULL!	#NULL!	#NULL!	#NULL!	01.124	00.874	Female	18	English	15
12	1	2011-11-11	11:13:05	126	IN GREAT PAIN	2	Fear_1	1076	836	967	2043	628295	2	4	4	2	1	1	1	4	3	5		65		#NULL!	#NULL!	#NULL!	#NULL!	#NULL!	01.124	00.874	Female	18	English	15
12	1	2011-11-11	11:13:05	168	SURPRISED or STARTLED	4	Fear_1	1076	836	1089	2165	813796	2	4	4	2	1	1	1	4	3	5		65		#NULL!	#NULL!	#NULL!	#NULL!	#NULL!	01.124	00.874	Female	18	English	15
12	1	2011-11-11	11:13:05	90	AGGRESSIVE or ANGRY	1	Frustration_1	338	338	1888	2226	471621	2	4	4	2	1	1	1	4	3	5		65		#NULL!	#NULL!	#NULL!	#NULL!	#NULL!	00.338	00.338	Female	18	English	15
12	1	2011-11-11	11:13:05	121	ANNOYED or FRUSTRATED	2	Frustration_1	338	338	1580	1918	606029	2	4	4	2	1	1	1	4	3	5		65		#NULL!	#NULL!	#NULL!	#NULL!	#NULL!	00.338	00.338	Female	18	English	15
12	1	2011-11-11	11:13:05	137	EXCITED and HAPPY	2	Frustration_1	338	338	1456	1794	678457	2	4	4	2	1	1	1	4	3	5		65		#NULL!	#NULL!	#NULL!	#NULL!	#NULL!	00.338	00.338	Female	18	English	15
12	1	2011-11-11	11:13:05	2	FRIGHTENED	5	Frustration_1	338	338	2397	2735	37434	2	4	4	2	1	1	1	4	3	5		65		#NULL!	#NULL!	#NULL!	#NULL!	#NULL!	00.338	00.338	Female	18	English	15
12	1	2011-11-11	11:13:05	175	IN GREAT PAIN	3	Frustration_1	338	338	851	1189	840605	2	4	4	2	1	1	1	4	3	5		65		#NULL!	#NULL!	#NULL!	#NULL!	#NULL!	00.338	00.338	Female	18	English	15
12	1	2011-11-11	11:13:05	174	SURPRISED or STARTLED	4	Frustration_1	338	338	537	875	837085	2	4	4	2	1	1	1	4	3	5		65		#NULL!	#NULL!	#NULL!	#NULL!	#NULL!	00.338	00.338	Female	18	English	15
12	1	2011-11-11	11:13:05	34	AGGRESSIVE or ANGRY	1	Pain_1	1436	1436	79	1515	200571	2	4	4	2	1	1	1	4	3	5		65		#NULL!	#NULL!	#NULL!	#NULL!	#NULL!	01.436	01.436	Female	18	English	15
12	1	2011-11-11	11:13:05	138	ANNOYED or FRUSTRATED	4	Pain_1	1436	1436	132	1568	682422	2	4	4	2	1	1	1	4	3	5		65		#NULL!	#NULL!	#NULL!	#NULL!	#NULL!	01.436	01.436	Female	18	English	15
12	1	2011-11-11	11:13:05	155	EXCITED and HAPPY	1	Pain_1	1436	1436	736	2172	758200	2	4	4	2	1	1	1	4	3	5		65		#NULL!	#NULL!	#NULL!	#NULL!	#NULL!	01.436	01.436	Female	18	English	15
12	1	2011-11-11	11:13:05	23	FRIGHTENED	5	Pain_1	1436	1436	667	2103	146640	2	4	4	2	1	1	1	4	3	5		65		#NULL!	#NULL!	#NULL!	#NULL!	#NULL!	01.436	01.436	Female	18	English	15
12	1	2011-11-11	11:13:05	67	IN GREAT PAIN	3	Pain_1	1436	1436	1236	2672	361159	2	4	4	2	1	1	1	4	3	5		65		#NULL!	#NULL!	#NULL!	#NULL!	#NULL!	01.436	01.436	Female	18	English	15
12	1	2011-11-11	11:13:05	151	SURPRISED or STARTLED	2	Pain_1	1436	1436	1406	2842	737079	2	4	4	2	1	1	1	4	3	5		65		#NULL!	#NULL!	#NULL!	#NULL!	#NULL!	01.436	01.436	Female	18	English	15
12	1	2011-11-11	11:13:05	128	AGGRESSIVE or ANGRY	1	Surprise_1	466	421	583	1049	635917	2	4	4	2	1	1	1	4	3	5		65		#NULL!	#NULL!	#NULL!	#NULL!	#NULL!	00.539	00.409	Female	18	English	15
[truncated: 30,761 more rows]
